# Supplementary material for: Tracking the North American Asian Longhorned Beetle Invasion With Genomics
Source: Evol Appl. 2024 Nov 19;17(11):e70036. doi: 10.1111/eva.70036 (PMC11576519; doi:10.1111/eva.70036)
Supplement: Supplementary file 2 — Table S1. [file EVA-17-e70036-s002.xlsx]

## Sheet: S1
Table S1. Collection details for all A. glabripennis samples retained in the study after filtering and quality control checks
Individual	Pop_ID	Latitude	Longitude	City	State/Region	Country	Range	Collection_year	speciman	Life Stage	Host_Plant	Provider	Source	Previously included in Cui et al. 2022?
P1_c01c02_SKOR52.sort	KOR	38.11	128.46	Gangwon	Gangwon	Korea	native	2001	Adult	NA	NA	Marion Javal	NA	Y
P_toto_5KOR6.sort	KOR	38.11	128.46	Gangwon	Gangwon	Korea	native	NA	Adult	NA	NA	Marion Javal	NA	Y
ALB2019_concat_006.sort	Wor	42.2626	-71.8023	Worcester	MA	US	invasive	2009	Leg	Female	Tree	Evan Braswell	Field	N
ALB2019_concat_018.sort	Bos	42.3017	-71.1288	Boston	MA	US	invasive	2010	Leg	Adult	Tree	Evan Braswell	Field	N
ALB2019_concat_020.sort	Bos	42.3017	-71.1288	Boston	MA	US	invasive	2010	Larva	Larva	Tree	Evan Braswell	Field	N
ALB2019_concat_024.sort	Bos	42.3017	-71.1288	Boston	MA	US	invasive	2010	Larva	Larva	Tree	Evan Braswell	Field	N
ALB2019_concat_027.sort	Bos	42.3017	-71.1288	Boston	MA	US	invasive	2010	Larva	Larva	Tree	Evan Braswell	Field	N
ALB2019_concat_028.sort	Bos	42.3017	-71.1288	Boston	MA	US	invasive	2010	Larva	Larva	Tree	Evan Braswell	Field	N
ALB2019_concat_035.sort	Chi	41.8781	-87.6298	Chicago	IL	US	invasive	1999	Leg	Adult	Norway maple Tree	Evan Braswell	Field	N
ALB2019_concat_041.sort	Chi	41.8781	-87.6298	Chicago	IL	US	invasive	1999	Leg	Female	Tree	Evan Braswell	Field	N
ALB2019_concat_042.sort	Chi	41.8781	-87.6298	Chicago	IL	US	invasive	1999	Leg	Male	Tree	Evan Braswell	Field	N
ALB2019_concat_048.sort	Chi	41.8781	-87.6298	Chicago	IL	US	invasive	1999	Leg	Male	Tree	Evan Braswell	Field	N
ALB2019_concat_056.sort	Chi	41.8781	-87.6298	Chicago	IL	US	invasive	1999	Leg	Male	Tree	Evan Braswell	Field	N
ALB2019_concat_057.sort	Chi	41.8781	-87.6298	Chicago	IL	US	invasive	1999	Leg	Male	Tree	Evan Braswell	Field	N
ALB2019_concat_058.sort	Chi	41.8781	-87.6298	Chicago	IL	US	invasive	1999	Leg	Male	Tree	Evan Braswell	Field	N
ALB2019_concat_063.sort	Jers	40.7175	-74.0431	Jersey	NJ	US	invasive	2003	Larva	Larva	Norway maple Tree	Evan Braswell	Field	N
ALB2019_concat_066.sort	Jers	40.7175	-74.0431	Jersey	NJ	US	invasive	2003	Larva	Larva	Norway maple Tree	Evan Braswell	Field	N
ALB2019_concat_074.sort	Lin	40.6219	-74.2446	Linden	NJ	US	invasive	2006	Larva	Larva	Red maple Tree	Evan Braswell	Field	N
ALB2019_concat_075.sort	Lin	40.6219	-74.2446	Linden	NJ	US	invasive	2006	Larva	Larva	Red maple Tree	Evan Braswell	Field	N
ALB2019_concat_076.sort	Lin	40.6219	-74.2446	Linden	NJ	US	invasive	2006	Larva	Larva	Red maple Tree	Evan Braswell	Field	N
ALB2019_concat_080.sort	Lin	40.6219	-74.2446	Linden	NJ	US	invasive	2006	Larva	Larva	Red maple Tree	Evan Braswell	Field	N
ALB2019_concat_084.sort	Flush	40.7675	-73.8331	Flushing	NY	US	invasive	2000	Leg	Male	Tree	Evan Braswell	Field	N
ALB2019_concat_091.sort	Flush	40.7675	-73.8331	Flushing	NY	US	invasive	2000	Leg	Female	Tree	Evan Braswell	Field	N
ALB2019_concat_098.sort	Flush	40.7675	-73.8331	Flushing	NY	US	invasive	2000	Leg	Male	Tree	Evan Braswell	Field	N
ALB2019_concat_101.sort	Flush	40.7675	-73.8331	Flushing	NY	US	invasive	2000	Leg	Adult	Tree	Evan Braswell	Field	N
ALB2019_concat_104.sort	Massap	40.68	-73.4743	Massapequa	NY	US	invasive	2005	Larva	Larva	Boxelder Tree	Evan Braswell	Field	N
ALB2019_concat_106.sort	Massap	40.68	-73.4743	Massapequa	NY	US	invasive	2005	Larva	Larva	Norway maple Tree	Evan Braswell	Field	N
ALB2019_concat_107.sort	Massap	40.68	-73.4743	Massapequa	NY	US	invasive	2006	Larva	Larva	Norway maple Tree	Evan Braswell	Field	N
ALB2019_concat_108.sort	Massap	40.68	-73.4743	Massapequa	NY	US	invasive	2005	Larva	Larva	Boxelder Tree	Evan Braswell	Field	N
ALB2019_concat_110.sort	Massap	40.68	-73.4743	Massapequa	NY	US	invasive	2005	Larva	Larva	Boxelder Tree	Evan Braswell	Field	N
ALB2019_concat_111.sort	Massap	40.68	-73.4743	Massapequa	NY	US	invasive	2005	Larva	Larva	Weeping Willow Tree	Evan Braswell	Field	N
ALB2019_concat_112.sort	Massap	40.68	-73.4743	Massapequa	NY	US	invasive	NA	Larva	Larva	Boxelder Tree	Evan Braswell	Field	N
ALB2019_concat_114.sort	Massap	40.68	-73.4743	Massapequa	NY	US	invasive	NA	Larva	Larva	Boxelder Tree	Evan Braswell	Field	N
ALB2019_concat_115.sort	Massap	40.68	-73.4743	Massapequa	NY	US	invasive	2005	Larva	Larva	Red maple Tree	Evan Braswell	Field	N
ALB2019_concat_116.sort	Massap	40.68	-73.4743	Massapequa	NY	US	invasive	2005	Larva	Larva	Red maple Tree	Evan Braswell	Field	N
ALB2019_concat_117.sort	Massap	40.68	-73.4743	Massapequa	NY	US	invasive	2005	Larva	Larva	Red maple Tree	Evan Braswell	Field	N
ALB2019_concat_118.sort	Massap	40.68	-73.4743	Massapequa	NY	US	invasive	2005	Larva	Larva	Red maple Tree	Evan Braswell	Field	N
ALB2019_concat_119.sort	Massap	40.68	-73.4743	Massapequa	NY	US	invasive	2005	Larva	Larva	Red maple Tree	Evan Braswell	Field	N
ALB2019_concat_120.sort	Massap	40.68	-73.4743	Massapequa	NY	US	invasive	2007	Larva	Larva	Red maple Tree	Evan Braswell	Field	N
ALB2019_concat_121.sort	Massap	40.68	-73.4743	Massapequa	NY	US	invasive	2007	Larva	Larva	Red maple Tree	Evan Braswell	Field	N
ALB2019_concat_122.sort	Massap	40.68	-73.4743	Massapequa	NY	US	invasive	2007	Larva	Larva	Red maple Tree	Evan Braswell	Field	N
ALB2019_concat_123.sort	Massap	40.68	-73.4743	Massapequa	NY	US	invasive	2007	Larva	Larva	Red maple Tree	Evan Braswell	Field	N
ALB2019_concat_125.sort	Massap	40.68	-73.4743	Massapequa	NY	US	invasive	2005	Larva	Larva	Boxelder Tree	Evan Braswell	Field	N
ALB2019_concat_126.sort	Massap	40.68	-73.4743	Massapequa	NY	US	invasive	2005	Larva	Larva	Boxelder Tree	Evan Braswell	Field	N
ALB2019_concat_127.sort	Massap	40.68	-73.4743	Massapequa	NY	US	invasive	2005	Larva	Larva	Boxelder Tree	Evan Braswell	Field	N
ALB2019_concat_128.sort	Massap	40.68	-73.4743	Massapequa	NY	US	invasive	2005	Larva	Larva	Boxelder Tree	Evan Braswell	Field	N
ALB2019_concat_132.sort	NYC	40.7128	-74.006	NYC	NY	US	invasive	2009	Larva	Larva	Red maple Tree	Evan Braswell	Field	N
ALB2019_concat_133.sort	NYC	40.7128	-74.006	NYC	NY	US	invasive	2009	Larva	Larva	Red maple Tree	Evan Braswell	Field	N
ALB2019_concat_134.sort	NYC	40.7128	-74.006	NYC	NY	US	invasive	2009	Larva	Larva	Red maple Tree	Evan Braswell	Field	N
ALB2019_concat_135.sort	NYC	40.7128	-74.006	NYC	NY	US	invasive	2009	Larva	Larva	Red maple Tree	Evan Braswell	Field	N
ALB2019_concat_136.sort	NYC	40.7128	-74.006	NYC	NY	US	invasive	2009	Larva	Larva	Red maple Tree	Evan Braswell	Field	N
ALB2019_concat_137.sort	NYC	40.7128	-74.006	NYC	NY	US	invasive	2004	Leg	Adult	Weeping Willow Tree	Evan Braswell	Field	N
ALB2019_concat_142.sort	NYC	40.7128	-74.006	NYC	NY	US	invasive	2008	Larva	Larva	Sycamore Tree	Evan Braswell	Field	N
ALB2019_concat_145.sort	NYC	40.7128	-74.006	NYC	NY	US	invasive	2008	Larva	Larva	Sycamore Tree	Evan Braswell	Field	N
ALB2019_concat_146.sort	NYC	40.7128	-74.006	NYC	NY	US	invasive	2008	Larva	Larva	Norway maple Tree	Evan Braswell	Field	N
ALB2019_concat_147.sort	NYC	40.7128	-74.006	NYC	NY	US	invasive	2008	Larva	Larva	Norway maple Tree	Evan Braswell	Field	N
ALB2019_concat_148.sort	NYC	40.7128	-74.006	NYC	NY	US	invasive	2003	Larva	Larva	Horsechestnut Tree	Evan Braswell	Field	N
ALB2019_concat_149.sort	NYC	40.7128	-74.006	NYC	NY	US	invasive	2003	Larva	Larva	Horsechestnut Tree	Evan Braswell	Field	N
ALB2019_concat_150.sort	NYC	40.7128	-74.006	NYC	NY	US	invasive	2003	Larva	Larva	Sugar maple Tree	Evan Braswell	Field	N
ALB2019_concat_152.sort	NYC	40.7128	-74.006	NYC	NY	US	invasive	2003	Larva	Larva	Sugar maple Tree	Evan Braswell	Field	N
ALB2019_concat_153.sort	NYC	40.7128	-74.006	NYC	NY	US	invasive	2003	Larva	Larva	Sugar maple Tree	Evan Braswell	Field	N
ALB2019_concat_155.sort	NYC	40.7128	-74.006	NYC	NY	US	invasive	2005	Larva	Larva	American Elm Tree	Evan Braswell	Field	N
ALB2019_concat_156.sort	NYC	40.7128	-74.006	NYC	NY	US	invasive	NA	Larva	Larva	American Elm Tree	Evan Braswell	Field	N
ALB2019_concat_158.sort	NYC	40.7128	-74.006	NYC	NY	US	invasive	2003	Larva	Larva	Horsechesnut Tree	Evan Braswell	Field	N
ALB2019_concat_160.sort	NYC	40.7128	-74.006	NYC	NY	US	invasive	2003	Larva	Larva	Horsechesnut Tree	Evan Braswell	Field	N
ALB2019_concat_161.sort	Qu	40.7282	-73.7949	Queens	NY	US	invasive	1999	Leg	Female	Tree	Evan Braswell	Field	N
ALB2019_concat_163.sort	Qu	40.7282	-73.7949	Queens	NY	US	invasive	1999	Leg	Male	Tree	Evan Braswell	Field	N
ALB2019_concat_170.sort	Qu	40.7282	-73.7949	Queens	NY	US	invasive	2001	Leg	Male	Tree	Evan Braswell	Field	N
ALB2019_concat_175.sort	Qu	40.7282	-73.7949	Queens	NY	US	invasive	1999	Leg	Male	Tree	Evan Braswell	Field	N
ALB2019_concat_178.sort	Qu	40.7282	-73.7949	Queens	NY	US	invasive	2000	Leg	Female	Tree	Evan Braswell	Field	N
ALB2019_concat_179.sort	Qu	40.7282	-73.7949	Queens	NY	US	invasive	2000	Leg	Male	Tree	Evan Braswell	Field	N
ALB2019_concat_182.sort	Qu	40.7282	-73.7949	Queens	NY	US	invasive	2000	Leg	Female	Tree	Evan Braswell	Field	N
ALB2019_concat_185.sort	Qu	40.7282	-73.7949	Queens	NY	US	invasive	2000	Leg	Female	Tree	Evan Braswell	Field	N
ALB2019_concat_191.sort	Beth	38.9558	-84.1132	Bethel	OH	US	invasive	2011	Pupa	Pupa	Autmn Blaze Maple Tree	Evan Braswell	Field	N
ALB2019_concat_192.sort	Beth	38.9564	-84.1096	Bethel	OH	US	invasive	2011	Leg	Adult	Tree	Evan Braswell	Field	N
ALB2019_concat_193.sort	Beth	38.9564	-84.1096	Bethel	OH	US	invasive	2011	Leg	Adult	Tree	Evan Braswell	Field	N
ALB2019_concat_194.sort	Beth	38.9564	-84.1096	Bethel	OH	US	invasive	2011	Leg	Adult	Tree	Evan Braswell	Field	N
ALB2019_concat_196.sort	Beth	38.9564	-84.1096	Bethel	OH	US	invasive	2011	Leg	Adult	Tree	Evan Braswell	Field	N
ALB2019_concat_A10.sort	TOR1	43.7665	-79.5519	Toronto	TOR	Canada	invasive	2004	DNA	larva	NA	Amanda Roe	510 Garyray	N
ALB2019_concat_A11.sort	TOR1	43.7696	-79.5552	Toronto	TOR	Canada	invasive	2004	DNA	larva	NA	Amanda Roe	4040 Steeles, Toronto	N
ALB2019_concat_A12.sort	TOR1	43.7696	-79.5552	Toronto	TOR	Canada	invasive	2004	DNA	larva	NA	Amanda Roe	4040 Steeles, Toronto	N
ALB2019_concat_A13.sort	TOR1	43.7693	-79.555	Toronto	TOR	Canada	invasive	2004	DNA	larva	NA	Amanda Roe	4040 Steeles, Toronto	N
ALB2019_concat_A14.sort	TOR1	43.7689	-79.5545	Toronto	TOR	Canada	invasive	2004	DNA	larva	NA	Amanda Roe	4040 Steeles Toronto	N
ALB2019_concat_A15.sort	TOR1	43.7688	-79.561	Toronto	TOR	Canada	invasive	2004	DNA	larva	NA	Amanda Roe	201 hanlan	N
ALB2019_concat_A16.sort	TOR1	43.767	-79.5639	Toronto	TOR	Canada	invasive	2004	DNA	larva	NA	Amanda Roe	4370 Steeles Toronto	N
ALB2019_concat_A17.sort	TOR1	43.7667	-79.557	Toronto	TOR	Canada	invasive	2004	DNA	larva	NA	Amanda Roe	129-151 Turbine	N
ALB2019_concat_A18.sort	TOR1	43.7659	-79.557	Toronto	TOR	Canada	invasive	2004	DNA	larva	NA	Amanda Roe	90 Turbine	N
ALB2019_concat_A19.sort	TOR1	43.7654	-79.557	Toronto	TOR	Canada	invasive	2004	DNA	larva	NA	Amanda Roe	90 Turbine	N
ALB2019_concat_A20.sort	TOR1	43.7657	-79.5569	Toronto	TOR	Canada	invasive	2004	DNA	larva	NA	Amanda Roe	90 Turbine	N
ALB2019_concat_A21.sort	TOR1	43.7653	-79.5524	Toronto	TOR	Canada	invasive	2004	DNA	larva	NA	Amanda Roe	1290 Omont	N
ALB2019_concat_A22.sort	TOR1	43.7614	-79.5894	Toronto	TOR	Canada	invasive	2004	DNA	larva	NA	Amanda Roe	205 Fenmar	N
ALB2019_concat_A23.sort	TOR1	43.7581	-79.5398	Toronto	TOR	Canada	invasive	2004	DNA	larva	NA	Amanda Roe	64 Signet	N
ALB2019_concat_A25.sort	TOR1	43.7676	-79.5514	Toronto	TOR	Canada	invasive	2004	DNA	larva	NA	Amanda Roe	25-39 Klondike	N
ALB2019_concat_A26.sort	TOR1	43.7846	-79.517	Toronto	TOR	Canada	invasive	2004	DNA	larva	NA	Amanda Roe	Beechwood Cemetary	N
ALB2019_concat_A27.sort	TOR1	43.7745	-79.5596	Toronto	TOR	Canada	invasive	2004	DNA	larva	NA	Amanda Roe	Aviva Woodlot	N
ALB2019_concat_A29.sort	TOR1	43.7704	-79.5652	Toronto	TOR	Canada	invasive	2004	DNA	egg	NA	Amanda Roe	80 Hanlan	N
ALB2019_concat_A31.sort	TOR1	43.754	-79.5597	Toronto	TOR	Canada	invasive	2004	DNA	egg	NA	Amanda Roe	87 Penn	N
ALB2019_concat_A32.sort	TOR1	43.7804	-79.5405	Toronto	TOR	Canada	invasive	2004	DNA	larva	NA	Amanda Roe	Highway 407	N
ALB2019_concat_A33.sort	TOR1	43.753	-79.561	Toronto	TOR	Canada	invasive	2004	DNA	larva	NA	Amanda Roe	193 Grscedale	N
ALB2019_concat_A34.sort	TOR1	43.7537	-79.5613	Toronto	TOR	Canada	invasive	2004	DNA	egg	NA	Amanda Roe	211 Gracedale	N
ALB2019_concat_A35.sort	TOR1	43.7539	-79.5614	Toronto	TOR	Canada	invasive	2004	DNA	egg	NA	Amanda Roe	215 Gracedale	N
ALB2019_concat_A36.sort	TOR1	43.7539	-79.5617	Toronto	TOR	Canada	invasive	2004	DNA	egg	NA	Amanda Roe	Gracedale	N
ALB2019_concat_A37.sort	TOR1	43.7771	-79.5757	Toronto	TOR	Canada	invasive	2004	DNA	egg	NA	Amanda Roe	224 Tallgrass	N
ALB2019_concat_A38.sort	TOR1	43.7773	-79.5756	Toronto	TOR	Canada	invasive	2004	DNA	larva	NA	Amanda Roe	218 Tallgrass	N
ALB2019_concat_A39.sort	TOR1	43.7774	-79.5755	Toronto	TOR	Canada	invasive	2004	DNA	larva	NA	Amanda Roe	214 Tallgrass	N
ALB2019_concat_A4.sort	TOR1	43.7702	-79.55	Toronto	TOR	Canada	invasive	2004	DNA	larva	NA	Amanda Roe	4000 Steeles, Toronto	N
ALB2019_concat_A42.sort	TOR2	43.7009	-79.6214	Toronto	TOR	Canada	invasive	2013	#N/A	larva	NA	Amanda Roe	3340 Orlando Drive, Mississauga	N
ALB2019_concat_A48.sort	TOR2	43.7017	-79.6255	Toronto	TOR	Canada	invasive	2013	#N/A	larva	NA	Amanda Roe	6500 Northwest Drive, Mississauga	N
ALB2019_concat_A5.sort	TOR1	43.7707	-79.5498	Toronto	TOR	Canada	invasive	2004	#N/A	larva	NA	Amanda Roe	555 Hanlan(on Pearce)	N
ALB2019_concat_A57.sort	TOR2	43.7017	-79.6255	Toronto	TOR	Canada	invasive	2013	#N/A	larva	NA	Amanda Roe	6500 Northwest Drive, Mississauga	N
ALB2019_concat_A58.sort	TOR2	43.7017	-79.6255	Toronto	TOR	Canada	invasive	2013	#N/A	larva	NA	Amanda Roe	6500 Northwest Drive, Mississauga	N
ALB2019_concat_A59.sort	TOR2	43.7017	-79.6255	Toronto	TOR	Canada	invasive	2013	#N/A	larva	NA	Amanda Roe	6500 Northwest Drive, Mississauga	N
ALB2019_concat_A6.sort	TOR1	43.7707	-79.5498	Toronto	TOR	Canada	invasive	2004	#N/A	larva	NA	Amanda Roe	555 Hanlan(on Pearce)	N
ALB2019_concat_A7.sort	TOR1	43.7707	-79.5498	Toronto	TOR	Canada	invasive	2004	#N/A	larva	NA	Amanda Roe	555 Hanlan(on Pearce)	N
ALB2019_concat_A8.sort	TOR1	43.7702	-79.548	Toronto	TOR	Canada	invasive	2004	#N/A	larva	NA	Amanda Roe	555 Hanlan(on Pearce)	N
ALB2019_concat_ALB10.sort	Beth	38.9314	-84.094	Bethel	OH	US	invasive	2012	#N/A	NA	NA	Yunke Wu	NA	N
ALB2019_concat_ALB18.sort	Wor	42.3142	-71.8106	Worcester	MA	US	invasive	2009	#N/A	NA	NA	Yunke Wu	NA	N
ALB2019_concat_ALB180.sort	Bos	42.3004	-71.1277	Boston	MA	US	invasive	2010	#N/A	NA	NA	Yunke Wu	NA	N
ALB2019_concat_ALB19.sort	Wor	42.3142	-71.8106	Worcester	MA	US	invasive	2008	#N/A	NA	NA	Yunke Wu	NA	N
ALB2019_concat_ALB197.sort	Chi	41.96	-87.67	Chicago	IL	US	invasive	1999	#N/A	NA	NA	Yunke Wu	NA	N
ALB2019_concat_ALB198.sort	Chi	41.96	-87.67	Chicago	IL	US	invasive	1999	#N/A	NA	NA	Yunke Wu	NA	N
ALB2019_concat_ALB199.sort	Chi	41.96	-87.67	Chicago	IL	US	invasive	1999	#N/A	NA	NA	Yunke Wu	NA	N
ALB2019_concat_ALB20.sort	Wor	42.3142	-71.8106	Worcester	MA	US	invasive	2008	#N/A	NA	NA	Yunke Wu	NA	N
ALB2019_concat_ALB200.sort	Chi	41.96	-87.67	Chicago	IL	US	invasive	1999	#N/A	NA	NA	Yunke Wu	NA	N
ALB2019_concat_ALB201.sort	Chi	41.96	-87.67	Chicago	IL	US	invasive	1999	#N/A	NA	NA	Yunke Wu	NA	N
ALB2019_concat_ALB202.sort	Chi	41.96	-87.67	Chicago	IL	US	invasive	1999	#N/A	NA	NA	Yunke Wu	NA	N
ALB2019_concat_ALB203.sort	Chi	41.96	-87.67	Chicago	IL	US	invasive	1999	#N/A	NA	NA	Yunke Wu	NA	N
ALB2019_concat_ALB204.sort	Chi	41.96	-87.67	Chicago	IL	US	invasive	1999	#N/A	NA	NA	Yunke Wu	NA	N
ALB2019_concat_ALB205.sort	Chi	41.96	-87.67	Chicago	IL	US	invasive	1999	#N/A	NA	NA	Yunke Wu	NA	N
ALB2019_concat_ALB206.sort	Chi	41.96	-87.67	Chicago	IL	US	invasive	1999	#N/A	NA	NA	Yunke Wu	NA	N
ALB2019_concat_ALB207.sort	Chi	41.96	-87.67	Chicago	IL	US	invasive	1999	#N/A	NA	NA	Yunke Wu	NA	N
ALB2019_concat_ALB209.sort	Beth	38.9602	-84.0805	Bethel	OH	US	invasive	2015	#N/A	NA	NA	Yunke Wu	NA	N
ALB2019_concat_ALB210.sort	Beth	38.9573	-84.1183	Bethel	OH	US	invasive	2014	#N/A	NA	NA	Yunke Wu	NA	N
ALB2019_concat_ALB211.sort	Beth	38.9573	-84.1183	Bethel	OH	US	invasive	2014	#N/A	NA	NA	Yunke Wu	NA	N
ALB2019_concat_ALB212.sort	Beth	38.9573	-84.1183	Bethel	OH	US	invasive	2014	#N/A	NA	NA	Yunke Wu	NA	N
ALB2019_concat_ALB219.sort	Beth	38.9497	-84.0854	Bethel	OH	US	invasive	2015	#N/A	NA	NA	Yunke Wu	NA	N
ALB2019_concat_ALB220-1.sort	Tate	38.9275	-84.0717	Tate	OH	US	invasive	2017	#N/A	NA	NA	Yunke Wu	NA	N
ALB2019_concat_ALB23.sort	Wor	42.305	-71.7997	Worcester	MA	US	invasive	2008	#N/A	NA	NA	Yunke Wu	NA	N
ALB2019_concat_ALB26.sort	Wor	42.3142	-71.8106	Worcester	MA	US	invasive	2008	#N/A	NA	NA	Yunke Wu	NA	N
ALB2019_concat_ALB27.sort	Wor	42.3142	-71.8106	Worcester	MA	US	invasive	2008	#N/A	NA	NA	Yunke Wu	NA	N
ALB2019_concat_ALB28.sort	Wor	42.3142	-71.8106	Worcester	MA	US	invasive	2009	#N/A	NA	NA	Yunke Wu	NA	N
ALB2019_concat_ALB30.sort	Beth	38.9805	-84.1055	Bethel	OH	US	invasive	2013	#N/A	NA	NA	Yunke Wu	NA	N
ALB2019_concat_ALB31-1.sort	Beth	38.9805	-84.1055	Bethel	OH	US	invasive	2013	#N/A	NA	NA	Yunke Wu	NA	N
ALB2019_concat_ALB38.sort	Far	40.7176	-73.4195	Farmingdale	NY	US	invasive	2013	#N/A	NA	NA	Yunke Wu	NA	N
ALB2019_concat_ALB39.sort	Far	40.7177	-73.4192	Farmingdale	NY	US	invasive	2013	#N/A	NA	NA	Yunke Wu	NA	N
ALB2019_concat_ALB42.sort	Far	40.7158	-73.418	Farmingdale	NY	US	invasive	2013	#N/A	NA	NA	Yunke Wu	NA	N
ALB2019_concat_ALB43.sort	Far	40.7158	-73.418	Farmingdale	NY	US	invasive	2013	#N/A	NA	NA	Yunke Wu	NA	N
ALB2019_concat_ALB44.sort	Far	40.7158	-73.418	Farmingdale	NY	US	invasive	2013	#N/A	NA	NA	Yunke Wu	NA	N
ALB2019_concat_ALB45.sort	Far	40.7148	-73.4188	Farmingdale	NY	US	invasive	2013	#N/A	NA	NA	Yunke Wu	NA	N
ALB2019_concat_ALB46.sort	Far	40.7176	-73.4195	Farmingdale	NY	US	invasive	2013	#N/A	NA	NA	Yunke Wu	NA	N
ALB2019_concat_ALB47.sort	Far	40.7177	-73.4192	Farmingdale	NY	US	invasive	2013	#N/A	NA	NA	Yunke Wu	NA	N
ALB2019_concat_ALB49.sort	Far	40.7174	-73.4205	Farmingdale	NY	US	invasive	2013	#N/A	NA	NA	Yunke Wu	NA	N
ALB2019_concat_ALB51.sort	Far	40.7158	-73.418	Farmingdale	NY	US	invasive	2013	#N/A	NA	NA	Yunke Wu	NA	N
ALB2019_concat_ALB52.sort	Far	40.7158	-73.418	Farmingdale	NY	US	invasive	2013	#N/A	NA	NA	Yunke Wu	NA	N
ALB2019_concat_ALB6.sort	Beth	38.9496	-84.0863	Bethel	OH	US	invasive	2012	#N/A	NA	NA	Yunke Wu	NA	N
ALB2019_concat_ALB7.sort	Beth	38.9314	-84.094	Bethel	OH	US	invasive	2012	#N/A	NA	NA	Yunke Wu	NA	N
ALB2019_concat_ALB72.sort	Far	40.7161	-73.4162	Farmingdale	NY	US	invasive	2013	#N/A	NA	NA	Yunke Wu	NA	N
ALB2019_concat_ALB8.sort	Beth	38.9314	-84.094	Bethel	OH	US	invasive	2012	#N/A	NA	NA	Yunke Wu	NA	N
GBS201903_c_CH19.sort	CHE	40.98	117.95	Chengde	N1_China	China	native	2016	Adult	NA	NA	Marion Javal	NA	Y
GBS201903_c_CH20.sort	CHE	40.98	117.95	Chengde	N1_China	China	native	2016	Adult	NA	NA	Marion Javal	NA	Y
GBS201903_c_CH22.sort	CHE	40.98	117.95	Chengde	N1_China	China	native	2016	Adult	NA	NA	Marion Javal	NA	Y
GBS201903_c_CHC10.sort	CHC	43.82	125.32	Changchun	NE_China	China	native	2018	Adult	NA	NA	Juan Shi	NA	Y
GBS201903_c_CHC11.sort	CHC	43.82	125.32	Changchun	NE_China	China	native	2018	Adult	NA	NA	Juan Shi	NA	Y
GBS201903_c_CHC12.sort	CHC	43.82	125.32	Changchun	NE_China	China	native	2018	Adult	NA	NA	Juan Shi	NA	Y
GBS201903_c_CHC13.sort	CHC	43.82	125.32	Changchun	NE_China	China	native	2018	Adult	NA	NA	Juan Shi	NA	Y
GBS201903_c_CHC4.sort	CHC	43.82	125.32	Changchun	NE_China	China	native	2018	Adult	NA	NA	Juan Shi	NA	Y
GBS201903_c_CHC5.sort	CHC	43.82	125.32	Changchun	NE_China	China	native	2018	Adult	NA	NA	Juan Shi	NA	Y
GBS201903_c_CHC6.sort	CHC	43.82	125.32	Changchun	NE_China	China	native	2018	Adult	NA	NA	Juan Shi	NA	Y
GBS201903_c_CHC7.sort	CHC	43.82	125.32	Changchun	NE_China	China	native	2018	Adult	NA	NA	Juan Shi	NA	Y
GBS201903_c_CHINE2.sort	CIX	30.17	121.27	Cixi	S_China	China	native	2015	Adult	NA	NA	Marion Javal	NA	Y
GBS201903_c_CHINE8.sort	CIX	30.17	121.27	Cixi	S_China	China	native	2015	#N/A	NA	NA	Marion Javal	NA	Y
GBS201903_c_CX03.sort	CIX	30.17	121.27	Cixi	S_China	China	native	2015	Adult	NA	NA	Marion Javal	NA	Y
GBS201903_c_HRB10.sort	HRB	45.8	126.54	Harbin	NE_China	China	native	2018	Adult	NA	NA	Juan Shi	NA	Y
GBS201903_c_HRB11.sort	HRB	45.8	126.54	Harbin	NE_China	China	native	2018	Adult	NA	NA	Juan Shi	NA	Y
GBS201903_c_HRB12.sort	HRB	45.8	126.54	Harbin	NE_China	China	native	2018	Adult	NA	NA	Juan Shi	NA	Y
GBS201903_c_HRB5.sort	HRB	45.8	126.54	Harbin	NE_China	China	native	2018	Adult	NA	NA	Juan Shi	NA	Y
GBS201903_c_HRB7.sort	HRB	45.8	126.54	Harbin	NE_China	China	native	2018	Adult	NA	NA	Juan Shi	NA	Y
GBS201903_c_HRB8.sort	HRB	45.8	126.54	Harbin	NE_China	China	native	2018	Adult	NA	NA	Juan Shi	NA	Y
GBS201903_c_HRB9.sort	HRB	45.8	126.54	Harbin	NE_China	China	native	2018	Adult	NA	NA	Juan Shi	NA	Y
GBS201903_c_SHY1.sort	SHY	42.05	123.36	Shenyang	NE_China	China	native	2018	Adult	NA	NA	Juan Shi	NA	Y
GBS201903_c_SHY11.sort	SHY	42.05	123.36	Shenyang	NE_China	China	native	2018	Adult	NA	NA	Juan Shi	NA	Y
GBS201903_c_SHY13.sort	SHY	42.05	123.36	Shenyang	NE_China	China	native	2018	Adult	NA	NA	Juan Shi	NA	Y
GBS201903_c_SHY15.sort	SHY	42.05	123.36	Shenyang	NE_China	China	native	2018	Adult	NA	NA	Juan Shi	NA	Y
GBS201903_c_SHY16.sort	SHY	42.05	123.36	Shenyang	NE_China	China	native	2018	Adult	NA	NA	Juan Shi	NA	Y
GBS201903_c_SHY18.sort	SHY	42.05	123.36	Shenyang	NE_China	China	native	2018	Adult	NA	NA	Juan Shi	NA	Y
GBS201903_c_SHY19.sort	SHY	42.05	123.36	Shenyang	NE_China	China	native	2018	Adult	NA	NA	Juan Shi	NA	Y
GBS201903_c_SHY2.sort	SHY	42.05	123.36	Shenyang	NE_China	China	native	2018	Adult	NA	NA	Juan Shi	NA	Y
GBS201903_c_SHY3.sort	SHY	42.05	123.36	Shenyang	NE_China	China	native	2018	Adult	NA	NA	Juan Shi	NA	Y
GBS201903_c_SHY4.sort	SHY	42.05	123.36	Shenyang	NE_China	China	native	2018	Adult	NA	NA	Juan Shi	NA	Y
GBS201903_c_SHY5.sort	SHY	42.05	123.36	Shenyang	NE_China	China	native	2018	Adult	NA	NA	Juan Shi	NA	Y
GBS201903_c_SHY6.sort	SHY	42.05	123.36	Shenyang	NE_China	China	native	2018	Adult	NA	NA	Juan Shi	NA	Y
GBS201903_c_SHY7.sort	SHY	42.05	123.36	Shenyang	NE_China	China	native	2018	Adult	NA	NA	Juan Shi	NA	Y
GBS201903_c_SHY8.sort	SHY	42.05	123.36	Shenyang	NE_China	China	native	2018	Adult	NA	NA	Juan Shi	NA	Y
GBS201903_c_SY11.sort	SHY	42.05	123.36	Shenyang	NE_China	China	native	2018	Adult	NA	NA	Juan Shi	NA	Y
GBS201903_c_SY2.sort	SHY	42.05	123.36	Shenyang	NE_China	China	native	2018	Adult	NA	NA	Juan Shi	NA	Y
GBS201903_c_TL12.sort	TOL	43.65	122.24	Tongliao	NE_China	China	native	2017	#N/A	NA	NA	Juan Shi	NA	Y
GBS201903_c_TO10.sort	TOL	43.65	122.24	Tongliao	NE_China	China	native	2016	Adult	NA	NA	Marion Javal	NA	Y
GBS201903_c_TO12.sort	TOL	43.65	122.24	Tongliao	NE_China	China	native	2016	Adult	NA	NA	Marion Javal	NA	Y
GBS201903_c_TO19.sort	TOL	43.65	122.24	Tongliao	NE_China	China	native	2016	Adult	NA	NA	Marion Javal	NA	Y
GBS201903_c_TO26.sort	TOL	43.65	122.24	Tongliao	NE_China	China	native	2016	Adult	NA	NA	Marion Javal	NA	Y
GBS201903_c_TO8.sort	TOL	43.65	122.24	Tongliao	NE_China	China	native	2016	Adult	NA	NA	Marion Javal	NA	Y
GBS201903_c_TOL1.sort	TOL	43.65	122.24	Tongliao	NE_China	China	native	2018	Adult	NA	NA	Juan Shi	NA	Y
GBS201903_c_TOL10.sort	TOL	43.65	122.24	Tongliao	NE_China	China	native	2018	Adult	NA	NA	Juan Shi	NA	Y
GBS201903_c_TOL11.sort	TOL	43.65	122.24	Tongliao	NE_China	China	native	2018	Adult	NA	NA	Juan Shi	NA	Y
GBS201903_c_TOL18.sort	TOL	43.65	122.24	Tongliao	NE_China	China	native	2018	Adult	NA	NA	Juan Shi	NA	Y
GBS201903_c_TOL2.sort	TOL	43.65	122.24	Tongliao	NE_China	China	native	2018	Adult	NA	NA	Juan Shi	NA	Y
GBS201903_c_TOL7.sort	TOL	43.65	122.24	Tongliao	NE_China	China	native	2018	Adult	NA	NA	Juan Shi	NA	Y
GBS201903_c_TOL9.sort	TOL	43.65	122.24	Tongliao	NE_China	China	native	2018	Adult	NA	NA	Juan Shi	NA	Y
P1_c01c02_HA12.sort	HRB	45.8	126.54	Harbin	NE_China	China	native	2016	Adult	NA	NA	Marion Javal	NA	Y
P1_c01c02_HS18.sort	HS	37.74	115.67	Hengshui	N_China	China	native	2017	Adult	NA	NA	Juan Shi	NA	Y
P1_c01c02_HS3.sort	HS	37.74	115.67	Hengshui	N_China	China	native	2017	Adult	NA	NA	Juan Shi	NA	Y
P1_c01c02_IMC11.sort	IMC	40.83	111.66	Huhhot	N1_China	China	native	NA	Adult	NA	NA	Evan Braswell	NA	Y
P1_c01c02_IMC12.sort	IMC	40.83	111.66	Huhhot	N1_China	China	native	NA	Adult	NA	NA	Evan Braswell	NA	Y
P1_c01c02_IMC17.sort	IMC	40.83	111.66	Huhhot	N1_China	China	native	NA	Adult	NA	NA	Evan Braswell	NA	Y
P1_c01c02_IMC25.sort	IMC	40.83	111.66	Huhhot	N1_China	China	native	NA	Adult	NA	NA	Evan Braswell	NA	Y
P1_c01c02_IMC27.sort	IMC	40.83	111.66	Huhhot	N1_China	China	native	NA	Adult	NA	NA	Evan Braswell	NA	Y
P1_c01c02_IMC4.sort	IMC	40.83	111.66	Huhhot	N1_China	China	native	NA	Adult	NA	NA	Evan Braswell	NA	Y
P1_c01c02_QI26.sort	QI	38.02	106.08	Qingtongxia	NW_China	China	native	NA	Adult	NA	NA	Evan Braswell	NA	Y
P1_c01c02_QI7.sort	QI	38.02	106.08	Qingtongxia	NW_China	China	native	2016	Adult	NA	NA	Marion Javal	NA	Y
P1_c01c02_QI9.sort	QI	38.02	106.08	Qingtongxia	NW_China	China	native	2016	Adult	NA	NA	Marion Javal	NA	Y
P1_c01c02_SH10.sort	SHI	38.05	114.51	Shijiazhuang	N_China	China	native	2016	Adult	NA	NA	Marion Javal	NA	Y
P1_c01c02_SH11.sort	SHI	38.05	114.51	Shijiazhuang	N_China	China	native	2016	Adult	NA	NA	Marion Javal	NA	Y
P1_c01c02_SH13.sort	SHI	38.05	114.51	Shijiazhuang	N_China	China	native	2016	Adult	NA	NA	Marion Javal	NA	Y
P1_c01c02_SH14.sort	SHI	38.05	114.51	Shijiazhuang	N_China	China	native	2016	Adult	NA	NA	Marion Javal	NA	Y
P1_c01c02_SH15.sort	SHI	38.05	114.51	Shijiazhuang	N_China	China	native	2016	Adult	NA	NA	Marion Javal	NA	Y
P1_c01c02_YC1.sort	YC	37.75	107.4	Yanchi	NW_China	China	native	2016	Laval	NA	NA	Marion Javal	NA	Y
P1_c01c02_YC10.sort	YC	37.75	107.4	Yanchi	NW_China	China	native	2016	Laval	NA	NA	Marion Javal	NA	Y
P1_c01c02_YC11.sort	YC	37.75	107.4	Yanchi	NW_China	China	native	2016	Laval	NA	NA	Marion Javal	NA	Y
P1_c01c02_YC12.sort	YC	37.75	107.4	Yanchi	NW_China	China	native	2016	Laval	NA	NA	Marion Javal	NA	Y
P1_c01c02_YC13.sort	YC	37.75	107.4	Yanchi	NW_China	China	native	2016	Laval	NA	NA	Marion Javal	NA	Y
P1_c01c02_YC14.sort	YC	37.75	107.4	Yanchi	NW_China	China	native	2016	Laval	NA	NA	Marion Javal	NA	Y
P1_c01c02_YC16.sort	YC	37.75	107.4	Yanchi	NW_China	China	native	2016	Laval	NA	NA	Marion Javal	NA	Y
P1_c01c02_YC19.sort	YC	37.75	107.4	Yanchi	NW_China	China	native	2016	Laval	NA	NA	Marion Javal	NA	Y
P1_c01c02_YC20.sort	YC	37.75	107.4	Yanchi	NW_China	China	native	2016	Laval	NA	NA	Marion Javal	NA	Y
P1_c01c02_YC22.sort	YC	37.75	107.4	Yanchi	NW_China	China	native	2016	Laval	NA	NA	Marion Javal	NA	Y
P1_c01c02_YC4.sort	YC	37.75	107.4	Yanchi	NW_China	China	native	2016	Laval	NA	NA	Marion Javal	NA	Y
P1_c01c02_YC5.sort	YC	37.75	107.4	Yanchi	NW_China	China	native	2016	Laval	NA	NA	Marion Javal	NA	Y
P1_c01c02_YC7.sort	YC	37.75	107.4	Yanchi	NW_China	China	native	2016	Laval	NA	NA	Marion Javal	NA	Y
P_toto_4IMC11.sort	IMC	40.83	111.66	Huhhot	N1_China	China	native	NA	Adult	NA	NA	Marion Javal	NA	Y
P_toto_4IMC12.sort	IMC	40.83	111.66	Huhhot	N1_China	China	native	NA	Adult	NA	NA	Marion Javal	NA	Y
P_toto_4IMC15.sort	IMC	40.83	111.66	Huhhot	N1_China	China	native	NA	Adult	NA	NA	Marion Javal	NA	Y
P_toto_4IMC2.sort	IMC	40.83	111.66	Huhhot	N1_China	China	native	NA	Adult	NA	NA	Marion Javal	NA	Y
P_toto_4IMC3.sort	IMC	40.83	111.66	Huhhot	N1_China	China	native	NA	Adult	NA	NA	Marion Javal	NA	Y
P_toto_4IMC5.sort	IMC	40.83	111.66	Huhhot	N1_China	China	native	NA	Adult	NA	NA	Marion Javal	NA	Y
P_toto_4IMC6.sort	IMC	40.83	111.66	Huhhot	N1_China	China	native	NA	Adult	NA	NA	Marion Javal	NA	Y
P_toto_4IMC7.sort	IMC	40.83	111.66	Huhhot	N1_China	China	native	NA	Adult	NA	NA	Marion Javal	NA	Y
P_toto_4IMC8.sort	IMC	40.83	111.66	Huhhot	N1_China	China	native	NA	Adult	NA	NA	Marion Javal	NA	Y
P_toto_4IMC9.sort	IMC	40.83	111.66	Huhhot	N1_China	China	native	NA	Adult	NA	NA	Marion Javal	NA	Y
P_toto_BB1.sort	BB	32.92	117.39	Bengbu	S_China	China	native	2017	Adult	NA	NA	Juan Shi	NA	Y
P_toto_BB10.sort	BB	32.92	117.39	Bengbu	S_China	China	native	2017	Adult	NA	NA	Juan Shi	NA	Y
P_toto_BB11.sort	BB	32.92	117.39	Bengbu	S_China	China	native	2017	Adult	NA	NA	Juan Shi	NA	Y
P_toto_BB12.sort	BB	32.92	117.39	Bengbu	S_China	China	native	2017	Adult	NA	NA	Juan Shi	NA	Y
P_toto_BB13.sort	BB	32.92	117.39	Bengbu	S_China	China	native	2017	Adult	NA	NA	Juan Shi	NA	Y
P_toto_BB14.sort	BB	32.92	117.39	Bengbu	S_China	China	native	2017	Adult	NA	NA	Juan Shi	NA	Y
P_toto_BB15.sort	BB	32.92	117.39	Bengbu	S_China	China	native	2017	Adult	NA	NA	Juan Shi	NA	Y
P_toto_BB16.sort	BB	32.92	117.39	Bengbu	S_China	China	native	2017	Adult	NA	NA	Juan Shi	NA	Y
P_toto_BB17.sort	BB	32.92	117.39	Bengbu	S_China	China	native	2017	Adult	NA	NA	Juan Shi	NA	Y
P_toto_BB18.sort	BB	32.92	117.39	Bengbu	S_China	China	native	2017	Adult	NA	NA	Juan Shi	NA	Y
P_toto_BB19.sort	BB	32.92	117.39	Bengbu	S_China	China	native	2017	Adult	NA	NA	Juan Shi	NA	Y
P_toto_BB2.sort	BB	32.92	117.39	Bengbu	S_China	China	native	2017	Adult	NA	NA	Juan Shi	NA	Y
P_toto_BB20.sort	BB	32.92	117.39	Bengbu	S_China	China	native	2017	Adult	NA	NA	Juan Shi	NA	Y
P_toto_BB3.sort	BB	32.92	117.39	Bengbu	S_China	China	native	2017	Adult	NA	NA	Juan Shi	NA	Y
P_toto_BB4.sort	BB	32.92	117.39	Bengbu	S_China	China	native	2017	Adult	NA	NA	Juan Shi	NA	Y
P_toto_BB5.sort	BB	32.92	117.39	Bengbu	S_China	China	native	2017	Adult	NA	NA	Juan Shi	NA	Y
P_toto_BB6.sort	BB	32.92	117.39	Bengbu	S_China	China	native	2017	Adult	NA	NA	Juan Shi	NA	Y
P_toto_BB7.sort	BB	32.92	117.39	Bengbu	S_China	China	native	2017	Adult	NA	NA	Juan Shi	NA	Y
P_toto_BB8.sort	BB	32.92	117.39	Bengbu	S_China	China	native	2017	Adult	NA	NA	Juan Shi	NA	Y
P_toto_BB9.sort	BB	32.92	117.39	Bengbu	S_China	China	native	2017	Adult	NA	NA	Juan Shi	NA	Y
P_toto_BJ1.sort	BJ	39.75	116.14	Beijing	N1_China	China	native	2017	Adult	NA	NA	Juan Shi	NA	Y
P_toto_BJ10.sort	BJ	39.75	116.14	Beijing	N1_China	China	native	2017	Adult	NA	NA	Juan Shi	NA	Y
P_toto_BJ2.sort	BJ	39.75	116.14	Beijing	N1_China	China	native	2017	Adult	NA	NA	Juan Shi	NA	Y
P_toto_BJ3.sort	BJ	39.75	116.14	Beijing	N1_China	China	native	2017	Adult	NA	NA	Juan Shi	NA	Y
P_toto_BJ4.sort	BJ	39.75	116.14	Beijing	N1_China	China	native	2017	Adult	NA	NA	Juan Shi	NA	Y
P_toto_BJ5.sort	BJ	39.75	116.14	Beijing	N1_China	China	native	2017	Adult	NA	NA	Juan Shi	NA	Y
P_toto_BJ6.sort	BJ	39.75	116.14	Beijing	N1_China	China	native	2017	Adult	NA	NA	Juan Shi	NA	Y
P_toto_BJ7.sort	BJ	39.75	116.14	Beijing	N1_China	China	native	2017	Adult	NA	NA	Juan Shi	NA	Y
P_toto_BJ8.sort	BJ	39.75	116.14	Beijing	N1_China	China	native	2017	Adult	NA	NA	Juan Shi	NA	Y
P_toto_BJ9.sort	BJ	39.75	116.14	Beijing	N1_China	China	native	2017	Adult	NA	NA	Juan Shi	NA	Y
P_toto_CH11.sort	CHE	40.98	117.95	Chengde	N1_China	China	native	2016	Adult	NA	NA	Juan Shi	NA	Y
P_toto_CH12.sort	CHE	40.98	117.95	Chengde	N1_China	China	native	2016	Adult	NA	NA	Juan Shi	NA	Y
P_toto_CH13.sort	CHE	40.98	117.95	Chengde	N1_China	China	native	2016	Adult	NA	NA	Juan Shi	NA	Y
P_toto_CH14.sort	CHE	40.98	117.95	Chengde	N1_China	China	native	2016	Adult	NA	NA	Juan Shi	NA	Y
P_toto_CH15.sort	CHE	40.98	117.95	Chengde	N1_China	China	native	2016	Adult	NA	NA	Juan Shi	NA	Y
P_toto_CH16.sort	CHE	40.98	117.95	Chengde	N1_China	China	native	2016	Adult	NA	NA	Juan Shi	NA	Y
P_toto_CH17.sort	CHE	40.98	117.95	Chengde	N1_China	China	native	2016	Adult	NA	NA	Juan Shi	NA	Y
P_toto_CH18.sort	CHE	40.98	117.95	Chengde	N1_China	China	native	2016	Adult	NA	NA	Juan Shi	NA	Y
P_toto_CH23.sort	CHE	40.98	117.95	Chengde	N1_China	China	native	2016	Adult	NA	NA	Juan Shi	NA	Y
P_toto_CH24.sort	CHE	40.98	117.95	Chengde	N1_China	China	native	2016	Adult	NA	NA	Juan Shi	NA	Y
P_toto_CH26.sort	CHE	40.98	117.95	Chengde	N1_China	China	native	2016	Adult	NA	NA	Juan Shi	NA	Y
P_toto_CH6.sort	CHE	40.98	117.95	Chengde	N1_China	China	native	2016	Adult	NA	NA	Juan Shi	NA	Y
P_toto_CHINE1.sort	CIX	30.17	121.27	Cixi	S_China	China	native	2015	Adult	NA	NA	Marion Javal	NA	Y
P_toto_CHINE10.sort	CIX	30.17	121.27	Cixi	S_China	China	native	2015	Adult	NA	NA	Marion Javal	NA	Y
P_toto_CHINE13.sort	CIX	30.17	121.27	Cixi	S_China	China	native	2015	Adult	NA	NA	Marion Javal	NA	Y
P_toto_CHINE14.sort	CIX	30.17	121.27	Cixi	S_China	China	native	2015	Adult	NA	NA	Marion Javal	NA	Y
P_toto_CHINE25.sort	CIX	30.17	121.27	Cixi	S_China	China	native	2015	Adult	NA	NA	Marion Javal	NA	Y
P_toto_CHINE3.sort	CIX	30.17	121.27	Cixi	S_China	China	native	2015	Adult	NA	NA	Marion Javal	NA	Y
P_toto_CHINE5.sort	CIX	30.17	121.27	Cixi	S_China	China	native	2015	Adult	NA	NA	Marion Javal	NA	Y
P_toto_CHINE7.sort	CIX	30.17	121.27	Cixi	S_China	China	native	2015	Adult	NA	NA	Marion Javal	NA	Y
P_toto_CX1.sort	CIX	30.17	121.27	Cixi	S_China	China	native	2017	Adult	NA	NA	Juan Shi	NA	Y
P_toto_CX10.sort	CIX	30.17	121.27	Cixi	S_China	China	native	2017	Adult	NA	NA	Juan Shi	NA	Y
P_toto_CX12.sort	CIX	30.17	121.27	Cixi	S_China	China	native	2017	Adult	NA	NA	Juan Shi	NA	Y
P_toto_CX13.sort	CIX	30.17	121.27	Cixi	S_China	China	native	2017	Adult	NA	NA	Juan Shi	NA	Y
P_toto_CX15.sort	CIX	30.17	121.27	Cixi	S_China	China	native	2017	Adult	NA	NA	Juan Shi	NA	Y
P_toto_CX16.sort	CIX	30.17	121.27	Cixi	S_China	China	native	2017	Adult	NA	NA	Juan Shi	NA	Y
P_toto_CX18.sort	CIX	30.17	121.27	Cixi	S_China	China	native	2017	Adult	NA	NA	Juan Shi	NA	Y
P_toto_CX19.sort	CIX	30.17	121.27	Cixi	S_China	China	native	2017	Adult	NA	NA	Juan Shi	NA	Y
P_toto_CX4.sort	CIX	30.17	121.27	Cixi	S_China	China	native	2017	Adult	NA	NA	Juan Shi	NA	Y
P_toto_CX5.sort	CIX	30.17	121.27	Cixi	S_China	China	native	2017	Adult	NA	NA	Juan Shi	NA	Y
P_toto_CX6.sort	CIX	30.17	121.27	Cixi	S_China	China	native	2017	Adult	NA	NA	Juan Shi	NA	Y
P_toto_CX7.sort	CIX	30.17	121.27	Cixi	S_China	China	native	2017	Adult	NA	NA	Juan Shi	NA	Y
P_toto_CX8.sort	CIX	30.17	121.27	Cixi	S_China	China	native	2017	Adult	NA	NA	Juan Shi	NA	Y
P_toto_CX9.sort	CIX	30.17	121.27	Cixi	S_China	China	native	2017	Adult	NA	NA	Juan Shi	NA	Y
P_toto_EBCL008.sort	KNA	37.75	127.17	Pocheon	Gyeonggi	Korea	native	2015	Adult	NA	NA	Marion Javal	NA	Y
P_toto_HA10.sort	HRB	45.8	126.54	Harbin	NE_China	China	native	2016	Adult	NA	NA	Marion Javal	NA	Y
P_toto_HA11.sort	HRB	45.8	126.54	Harbin	NE_China	China	native	2016	Adult	NA	NA	Marion Javal	NA	Y
P_toto_HA13.sort	HRB	45.8	126.54	Harbin	NE_China	China	native	2016	Adult	NA	NA	Marion Javal	NA	Y
P_toto_HA15.sort	HRB	45.8	126.54	Harbin	NE_China	China	native	2016	Adult	NA	NA	Marion Javal	NA	Y
P_toto_HA2.sort	HRB	45.8	126.54	Harbin	NE_China	China	native	2016	Adult	NA	NA	Marion Javal	NA	Y
P_toto_HA3.sort	HRB	45.8	126.54	Harbin	NE_China	China	native	2016	Adult	NA	NA	Marion Javal	NA	Y
P_toto_HA5.sort	HRB	45.8	126.54	Harbin	NE_China	China	native	2016	Adult	NA	NA	Marion Javal	NA	Y
P_toto_HA6.sort	HRB	45.8	126.54	Harbin	NE_China	China	native	2016	Adult	NA	NA	Marion Javal	NA	Y
P_toto_HA7.sort	HRB	45.8	126.54	Harbin	NE_China	China	native	2016	Adult	NA	NA	Marion Javal	NA	Y
P_toto_HA8.sort	HRB	45.8	126.54	Harbin	NE_China	China	native	2016	Adult	NA	NA	Marion Javal	NA	Y
P_toto_HA9.sort	HRB	45.8	126.54	Harbin	NE_China	China	native	2016	Adult	NA	NA	Marion Javal	NA	Y
P_toto_HS1.sort	HS	37.74	115.67	Hengshui	N2_China	China	native	2017	Adult	NA	NA	Juan Shi	NA	Y
P_toto_HS10.sort	HS	37.74	115.67	Hengshui	N2_China	China	native	2017	Adult	NA	NA	Juan Shi	NA	Y
P_toto_HS11.sort	HS	37.74	115.67	Hengshui	N2_China	China	native	2017	Adult	NA	NA	Juan Shi	NA	Y
P_toto_HS12.sort	HS	37.74	115.67	Hengshui	N2_China	China	native	2017	Adult	NA	NA	Juan Shi	NA	Y
P_toto_HS13.sort	HS	37.74	115.67	Hengshui	N2_China	China	native	2017	Adult	NA	NA	Juan Shi	NA	Y
P_toto_HS14.sort	HS	37.74	115.67	Hengshui	N2_China	China	native	2017	Adult	NA	NA	Juan Shi	NA	Y
P_toto_HS15.sort	HS	37.74	115.67	Hengshui	N2_China	China	native	2017	Adult	NA	NA	Juan Shi	NA	Y
P_toto_HS16.sort	HS	37.74	115.67	Hengshui	N2_China	China	native	2017	Adult	NA	NA	Juan Shi	NA	Y
P_toto_HS17.sort	HS	37.74	115.67	Hengshui	N2_China	China	native	2017	Adult	NA	NA	Juan Shi	NA	Y
P_toto_HS19.sort	HS	37.74	115.67	Hengshui	N2_China	China	native	2017	Adult	NA	NA	Juan Shi	NA	Y
P_toto_HS2.sort	HS	37.74	115.67	Hengshui	N2_China	China	native	2017	Adult	NA	NA	Juan Shi	NA	Y
P_toto_HS20.sort	HS	37.74	115.67	Hengshui	N2_China	China	native	2017	Adult	NA	NA	Juan Shi	NA	Y
P_toto_HS4.sort	HS	37.74	115.67	Hengshui	N2_China	China	native	2017	Adult	NA	NA	Juan Shi	NA	Y
P_toto_HS5.sort	HS	37.74	115.67	Hengshui	N2_China	China	native	2017	Adult	NA	NA	Juan Shi	NA	Y
P_toto_HS6.sort	HS	37.74	115.67	Hengshui	N2_China	China	native	2017	Adult	NA	NA	Juan Shi	NA	Y
P_toto_HS7.sort	HS	37.74	115.67	Hengshui	N2_China	China	native	2017	Adult	NA	NA	Juan Shi	NA	Y
P_toto_HS8.sort	HS	37.74	115.67	Hengshui	N2_China	China	native	2017	Adult	NA	NA	Juan Shi	NA	Y
P_toto_HS9.sort	HS	37.74	115.67	Hengshui	N2_China	China	native	2017	Adult	NA	NA	Juan Shi	NA	Y
P_toto_JI10.sort	JI	36.65	117.12	Jinan	N2_China	China	native	2016	Adult	NA	NA	Marion Javal	NA	Y
P_toto_JI11.sort	JI	36.65	117.12	Jinan	N2_China	China	native	2016	Adult	NA	NA	Marion Javal	NA	Y
P_toto_JI12.sort	JI	36.65	117.12	Jinan	N2_China	China	native	2016	Adult	NA	NA	Marion Javal	NA	Y
P_toto_JI2.sort	JI	36.65	117.12	Jinan	N2_China	China	native	2016	Adult	NA	NA	Marion Javal	NA	Y
P_toto_JI3.sort	JI	36.65	117.12	Jinan	N2_China	China	native	2016	Adult	NA	NA	Marion Javal	NA	Y
P_toto_JI4.sort	JI	36.65	117.12	Jinan	N2_China	China	native	2016	Adult	NA	NA	Marion Javal	NA	Y
P_toto_JI5.sort	JI	36.65	117.12	Jinan	N2_China	China	native	2016	Adult	NA	NA	Marion Javal	NA	Y
P_toto_JI6.sort	JI	36.65	117.12	Jinan	N2_China	China	native	2016	Adult	NA	NA	Marion Javal	NA	Y
P_toto_JI7.sort	JI	36.65	117.12	Jinan	N2_China	China	native	2016	Adult	NA	NA	Marion Javal	NA	Y
P_toto_JI8.sort	JI	36.65	117.12	Jinan	N2_China	China	native	2016	Adult	NA	NA	Marion Javal	NA	Y
P_toto_JI9.sort	JI	36.65	117.12	Jinan	N2_China	China	native	2016	Adult	NA	NA	Marion Javal	NA	Y
P_toto_QI10.sort	QI	38.02	106.08	Qingtongxia	NW_China	China	native	2016	Adult	NA	NA	Marion Javal	NA	Y
P_toto_QI11.sort	QI	38.02	106.08	Qingtongxia	NW_China	China	native	2016	Adult	NA	NA	Marion Javal	NA	Y
P_toto_QI12.sort	QI	38.02	106.08	Qingtongxia	NW_China	China	native	2016	Adult	NA	NA	Marion Javal	NA	Y
P_toto_QI13.sort	QI	38.02	106.08	Qingtongxia	NW_China	China	native	2016	Adult	NA	NA	Marion Javal	NA	Y
P_toto_QI14.sort	QI	38.02	106.08	Qingtongxia	NW_China	China	native	2016	Adult	NA	NA	Marion Javal	NA	Y
P_toto_QI17.sort	QI	38.02	106.08	Qingtongxia	NW_China	China	native	2016	Adult	NA	NA	Marion Javal	NA	Y
P_toto_QI18.sort	QI	38.02	106.08	Qingtongxia	NW_China	China	native	2016	Adult	NA	NA	Marion Javal	NA	Y
P_toto_QI19.sort	QI	38.02	106.08	Qingtongxia	NW_China	China	native	2016	Adult	NA	NA	Marion Javal	NA	Y
P_toto_QI2.sort	QI	38.02	106.08	Qingtongxia	NW_China	China	native	2016	Adult	NA	NA	Marion Javal	NA	Y
P_toto_QI20.sort	QI	38.02	106.08	Qingtongxia	NW_China	China	native	2016	Adult	NA	NA	Marion Javal	NA	Y
P_toto_QI21.sort	QI	38.02	106.08	Qingtongxia	NW_China	China	native	2016	Adult	NA	NA	Marion Javal	NA	Y
P_toto_QI22.sort	QI	38.02	106.08	Qingtongxia	NW_China	China	native	2016	Adult	NA	NA	Marion Javal	NA	Y
P_toto_QI24.sort	QI	38.02	106.08	Qingtongxia	NW_China	China	native	2016	Adult	NA	NA	Marion Javal	NA	Y
P_toto_QI25.sort	QI	38.02	106.08	Qingtongxia	NW_China	China	native	2016	Adult	NA	NA	Marion Javal	NA	Y
P_toto_QI28.sort	QI	38.02	106.08	Qingtongxia	NW_China	China	native	2016	Adult	NA	NA	Marion Javal	NA	Y
P_toto_QI3.sort	QI	38.02	106.08	Qingtongxia	NW_China	China	native	2016	Adult	NA	NA	Marion Javal	NA	Y
P_toto_QI30.sort	QI	38.02	106.08	Qingtongxia	NW_China	China	native	2016	Adult	NA	NA	Marion Javal	NA	Y
P_toto_QI39.sort	QI	38.02	106.08	Qingtongxia	NW_China	China	native	2016	Adult	NA	NA	Marion Javal	NA	Y
P_toto_QI4.sort	QI	38.02	106.08	Qingtongxia	NW_China	China	native	2016	Adult	NA	NA	Marion Javal	NA	Y
P_toto_QI5.sort	QI	38.02	106.08	Qingtongxia	NW_China	China	native	2016	Adult	NA	NA	Marion Javal	NA	Y
P_toto_QI51.sort	QI	38.02	106.08	Qingtongxia	NW_China	China	native	2016	Adult	NA	NA	Marion Javal	NA	Y
P_toto_QI6.sort	QI	38.02	106.08	Qingtongxia	NW_China	China	native	2016	Adult	NA	NA	Marion Javal	NA	Y
P_toto_QI8.sort	QI	38.02	106.08	Qingtongxia	NW_China	China	native	2016	Adult	NA	NA	Marion Javal	NA	Y
P_toto_SH1.sort	SHI	38.05	114.51	Shijiazhuang	N_China	China	native	2016	Adult	NA	NA	Marion Javal	NA	Y
P_toto_SH16.sort	SHI	38.05	114.51	Shijiazhuang	N_China	China	native	2016	Adult	NA	NA	Marion Javal	NA	Y
P_toto_SH18.sort	SHI	38.05	114.51	Shijiazhuang	N_China	China	native	2016	Adult	NA	NA	Marion Javal	NA	Y
P_toto_SH2.sort	SHI	38.05	114.51	Shijiazhuang	N_China	China	native	2016	Adult	NA	NA	Marion Javal	NA	Y
P_toto_SH21.sort	SHI	38.05	114.51	Shijiazhuang	N_China	China	native	2016	Adult	NA	NA	Marion Javal	NA	Y
P_toto_SH22.sort	SHI	38.05	114.51	Shijiazhuang	N_China	China	native	2016	Adult	NA	NA	Marion Javal	NA	Y
P_toto_SH23.sort	SHI	38.05	114.51	Shijiazhuang	N_China	China	native	2016	Adult	NA	NA	Marion Javal	NA	Y
P_toto_SH24.sort	SHI	38.05	114.51	Shijiazhuang	N_China	China	native	2016	Adult	NA	NA	Marion Javal	NA	Y
P_toto_SH25.sort	SHI	38.05	114.51	Shijiazhuang	N_China	China	native	2016	Adult	NA	NA	Marion Javal	NA	Y
P_toto_SH26.sort	SHI	38.05	114.51	Shijiazhuang	N_China	China	native	2016	Adult	NA	NA	Marion Javal	NA	Y
P_toto_SH27.sort	SHI	38.05	114.51	Shijiazhuang	N_China	China	native	2016	Adult	NA	NA	Marion Javal	NA	Y
P_toto_SH28.sort	SHI	38.05	114.51	Shijiazhuang	N_China	China	native	2016	Adult	NA	NA	Marion Javal	NA	Y
P_toto_SH5.sort	SHI	38.05	114.51	Shijiazhuang	N_China	China	native	2016	Adult	NA	NA	Marion Javal	NA	Y
P_toto_SH6.sort	SHI	38.05	114.51	Shijiazhuang	N_China	China	native	2016	Adult	NA	NA	Marion Javal	NA	Y
P_toto_SH7.sort	SHI	38.05	114.51	Shijiazhuang	N_China	China	native	2016	Adult	NA	NA	Marion Javal	NA	Y
P_toto_SH8.sort	SHI	38.05	114.51	Shijiazhuang	N_China	China	native	2016	Adult	NA	NA	Marion Javal	NA	Y
P_toto_SH9.sort	SHI	38.05	114.51	Shijiazhuang	N_China	China	native	2016	Adult	NA	NA	Marion Javal	NA	Y
P_toto_SY1.sort	SHY	42.05	123.36	Shenyang	NE_China	China	native	2017	Adult	NA	NA	Juan Shi	NA	Y
P_toto_SY10.sort	SHY	42.05	123.36	Shenyang	NE_China	China	native	2017	Adult	NA	NA	Juan Shi	NA	Y
P_toto_SY12.sort	SHY	42.05	123.36	Shenyang	NE_China	China	native	2017	Adult	NA	NA	Juan Shi	NA	Y
P_toto_SY13.sort	SHY	42.05	123.36	Shenyang	NE_China	China	native	2017	Adult	NA	NA	Juan Shi	NA	Y
P_toto_SY14.sort	SHY	42.05	123.36	Shenyang	NE_China	China	native	2017	Adult	NA	NA	Juan Shi	NA	Y
P_toto_SY15.sort	SHY	42.05	123.36	Shenyang	NE_China	China	native	2017	Adult	NA	NA	Juan Shi	NA	Y
P_toto_SY16.sort	SHY	42.05	123.36	Shenyang	NE_China	China	native	2017	Adult	NA	NA	Juan Shi	NA	Y
P_toto_SY17.sort	SHY	42.05	123.36	Shenyang	NE_China	China	native	2017	Adult	NA	NA	Juan Shi	NA	Y
P_toto_SY18.sort	SHY	42.05	123.36	Shenyang	NE_China	China	native	2017	Adult	NA	NA	Juan Shi	NA	Y
P_toto_SY3.sort	SHY	42.05	123.36	Shenyang	NE_China	China	native	2017	Adult	NA	NA	Juan Shi	NA	Y
P_toto_SY4.sort	SHY	42.05	123.36	Shenyang	NE_China	China	native	2017	Adult	NA	NA	Juan Shi	NA	Y
P_toto_SY6.sort	SHY	42.05	123.36	Shenyang	NE_China	China	native	2017	Adult	NA	NA	Juan Shi	NA	Y
P_toto_SY7.sort	SHY	42.05	123.36	Shenyang	NE_China	China	native	2017	Adult	NA	NA	Juan Shi	NA	Y
P_toto_SY8.sort	SHY	42.05	123.36	Shenyang	NE_China	China	native	2017	Adult	NA	NA	Juan Shi	NA	Y
P_toto_SY9.sort	SHY	42.05	123.36	Shenyang	NE_China	China	native	2017	Adult	NA	NA	Juan Shi	NA	Y
P_toto_TA1.sort	TA	36.2	117.09	Taian	N2_China	China	native	2016	Adult	NA	NA	Marion Javal	NA	Y
P_toto_TA10.sort	TA	36.2	117.09	Taian	N2_China	China	native	2016	Adult	NA	NA	Marion Javal	NA	Y
P_toto_TA11.sort	TA	36.2	117.09	Taian	N2_China	China	native	2016	Adult	NA	NA	Marion Javal	NA	Y
P_toto_TA2.sort	TA	36.2	117.09	Taian	N2_China	China	native	2016	Adult	NA	NA	Marion Javal	NA	Y
P_toto_TA3.sort	TA	36.2	117.09	Taian	N2_China	China	native	2016	Adult	NA	NA	Marion Javal	NA	Y
P_toto_TA4.sort	TA	36.2	117.09	Taian	N2_China	China	native	2016	Adult	NA	NA	Marion Javal	NA	Y
P_toto_TA5.sort	TA	36.2	117.09	Taian	N2_China	China	native	2016	Adult	NA	NA	Marion Javal	NA	Y
P_toto_TA6.sort	TA	36.2	117.09	Taian	N2_China	China	native	2016	Adult	NA	NA	Marion Javal	NA	Y
P_toto_TA7.sort	TA	36.2	117.09	Taian	N2_China	China	native	2016	Adult	NA	NA	Marion Javal	NA	Y
P_toto_TA8.sort	TA	36.2	117.09	Taian	N2_China	China	native	2016	Adult	NA	NA	Marion Javal	NA	Y
P_toto_TA9.sort	TA	36.2	117.09	Taian	N2_China	China	native	2016	Adult	NA	NA	Marion Javal	NA	Y
P_toto_TL10.sort	TOL	43.65	122.24	Tongliao	NE_China	China	native	2017	Adult	NA	NA	Juan Shi	NA	Y
P_toto_TL11.sort	TOL	43.65	122.24	Tongliao	NE_China	China	native	2017	Adult	NA	NA	Juan Shi	NA	Y
P_toto_TL13.sort	TOL	43.65	122.24	Tongliao	NE_China	China	native	2017	Adult	NA	NA	Juan Shi	NA	Y
P_toto_TL14.sort	TOL	43.65	122.24	Tongliao	NE_China	China	native	2017	Adult	NA	NA	Juan Shi	NA	Y
P_toto_TL15.sort	TOL	43.65	122.24	Tongliao	NE_China	China	native	2017	Adult	NA	NA	Juan Shi	NA	Y
P_toto_TL16.sort	TOL	43.65	122.24	Tongliao	NE_China	China	native	2017	Adult	NA	NA	Juan Shi	NA	Y
P_toto_TL17.sort	TOL	43.65	122.24	Tongliao	NE_China	China	native	2017	Adult	NA	NA	Juan Shi	NA	Y
P_toto_TL18.sort	TOL	43.65	122.24	Tongliao	NE_China	China	native	2017	Adult	NA	NA	Juan Shi	NA	Y
P_toto_TL19.sort	TOL	43.65	122.24	Tongliao	NE_China	China	native	2017	Adult	NA	NA	Juan Shi	NA	Y
P_toto_TL20.sort	TOL	43.65	122.24	Tongliao	NE_China	China	native	2017	Adult	NA	NA	Juan Shi	NA	Y
P_toto_TL22.sort	TOL	43.65	122.24	Tongliao	NE_China	China	native	2017	Adult	NA	NA	Juan Shi	NA	Y
P_toto_TL23.sort	TOL	43.65	122.24	Tongliao	NE_China	China	native	2017	Adult	NA	NA	Juan Shi	NA	Y
P_toto_TL24.sort	TOL	43.65	122.24	Tongliao	NE_China	China	native	2017	Adult	NA	NA	Juan Shi	NA	Y
P_toto_TL25.sort	TOL	43.65	122.24	Tongliao	NE_China	China	native	2017	Adult	NA	NA	Juan Shi	NA	Y
P_toto_TL26.sort	TOL	43.65	122.24	Tongliao	NE_China	China	native	2017	Adult	NA	NA	Juan Shi	NA	Y
P_toto_TL27.sort	TOL	43.65	122.24	Tongliao	NE_China	China	native	2017	Adult	NA	NA	Juan Shi	NA	Y
P_toto_TL28.sort	TOL	43.65	122.24	Tongliao	NE_China	China	native	2017	Adult	NA	NA	Juan Shi	NA	Y
P_toto_TL3.sort	TOL	43.65	122.24	Tongliao	NE_China	China	native	2017	Adult	NA	NA	Juan Shi	NA	Y
P_toto_TL6.sort	TOL	43.65	122.24	Tongliao	NE_China	China	native	2017	Adult	NA	NA	Juan Shi	NA	Y
P_toto_TL7.sort	TOL	43.65	122.24	Tongliao	NE_China	China	native	2017	Adult	NA	NA	Juan Shi	NA	Y
P_toto_TL8.sort	TOL	43.65	122.24	Tongliao	NE_China	China	native	2017	Adult	NA	NA	Juan Shi	NA	Y
P_toto_TL9.sort	TOL	43.65	122.24	Tongliao	NE_China	China	native	2017	Adult	NA	NA	Juan Shi	NA	Y
P_toto_TO1.sort	TOL	43.65	122.24	Tongliao	NE_China	China	native	2017	Adult	NA	NA	Marion Javal	NA	Y
P_toto_TO11.sort	TOL	43.65	122.24	Tongliao	NE_China	China	native	2017	Adult	NA	NA	Marion Javal	NA	Y
P_toto_TO13.sort	TOL	43.65	122.24	Tongliao	NE_China	China	native	2017	Adult	NA	NA	Marion Javal	NA	Y
P_toto_TO14.sort	TOL	43.65	122.24	Tongliao	NE_China	China	native	2017	Adult	NA	NA	Marion Javal	NA	Y
P_toto_TO15.sort	TOL	43.65	122.24	Tongliao	NE_China	China	native	2017	Adult	NA	NA	Marion Javal	NA	Y
P_toto_TO16.sort	TOL	43.65	122.24	Tongliao	NE_China	China	native	2017	Adult	NA	NA	Marion Javal	NA	Y
P_toto_TO17.sort	TOL	43.65	122.24	Tongliao	NE_China	China	native	2017	Adult	NA	NA	Marion Javal	NA	Y
P_toto_TO22.sort	TOL	43.65	122.24	Tongliao	NE_China	China	native	2017	Adult	NA	NA	Marion Javal	NA	Y
P_toto_TO23.sort	TOL	43.65	122.24	Tongliao	NE_China	China	native	2017	Adult	NA	NA	Marion Javal	NA	Y
P_toto_TO24.sort	TOL	43.65	122.24	Tongliao	NE_China	China	native	2017	Adult	NA	NA	Marion Javal	NA	Y
P_toto_TO28.sort	TOL	43.65	122.24	Tongliao	NE_China	China	native	2017	Adult	NA	NA	Marion Javal	NA	Y
P_toto_TO29.sort	TOL	43.65	122.24	Tongliao	NE_China	China	native	2017	Adult	NA	NA	Marion Javal	NA	Y
P_toto_TO3.sort	TOL	43.65	122.24	Tongliao	NE_China	China	native	2017	Adult	NA	NA	Marion Javal	NA	Y
P_toto_TO30.sort	TOL	43.65	122.24	Tongliao	NE_China	China	native	2017	Adult	NA	NA	Marion Javal	NA	Y
P_toto_TO4.sort	TOL	43.65	122.24	Tongliao	NE_China	China	native	2017	Adult	NA	NA	Marion Javal	NA	Y
P_toto_TO5.sort	TOL	43.65	122.24	Tongliao	NE_China	China	native	2017	Adult	NA	NA	Marion Javal	NA	Y
P_toto_TO6.sort	TOL	43.65	122.24	Tongliao	NE_China	China	native	2017	Adult	NA	NA	Marion Javal	NA	Y
P_toto_TO7.sort	TOL	43.65	122.24	Tongliao	NE_China	China	native	2017	Adult	NA	NA	Marion Javal	NA	Y
P_toto_TO9.sort	TOL	43.65	122.24	Tongliao	NE_China	China	native	2017	Adult	NA	NA	Marion Javal	NA	Y
P_toto_YC23.sort	YC	37.75	107.4	Yanchi	NW_China	China	native	2016	Adult	NA	NA	Marion Javal	NA	Y
P_toto_YC25.sort	YC	37.75	107.4	Yanchi	NW_China	China	native	2016	Adult	NA	NA	Marion Javal	NA	Y
P_toto_YC26.sort	YC	37.75	107.4	Yanchi	NW_China	China	native	2016	Adult	NA	NA	Marion Javal	NA	Y
P_toto_YC27.sort	YC	37.75	107.4	Yanchi	NW_China	China	native	2016	Adult	NA	NA	Marion Javal	NA	Y
P_toto_YC28.sort	YC	37.75	107.4	Yanchi	NW_China	China	native	2016	Adult	NA	NA	Marion Javal	NA	Y
P_toto_YC29.sort	YC	37.75	107.4	Yanchi	NW_China	China	native	2016	Adult	NA	NA	Marion Javal	NA	Y
P_toto_YC30.sort	YC	37.75	107.4	Yanchi	NW_China	China	native	2016	Adult	NA	NA	Marion Javal	NA	Y
P_toto_YJ1.sort	YJ	42.66	129.44	Yanji	NE_China	China	native	2016	Adult	NA	NA	Marion Javal	NA	Y
P_toto_YJ11.sort	YJ	42.66	129.44	Yanji	NE_China	China	native	2016	Adult	NA	NA	Marion Javal	NA	Y
P_toto_YJ12.sort	YJ	42.66	129.44	Yanji	NE_China	China	native	2016	Adult	NA	NA	Marion Javal	NA	Y
P_toto_YJ13.sort	YJ	42.66	129.44	Yanji	NE_China	China	native	2016	Adult	NA	NA	Marion Javal	NA	Y
P_toto_YJ14.sort	YJ	42.66	129.44	Yanji	NE_China	China	native	2016	Adult	NA	NA	Marion Javal	NA	Y
P_toto_YJ15.sort	YJ	42.66	129.44	Yanji	NE_China	China	native	2016	Adult	NA	NA	Marion Javal	NA	Y
P_toto_YJ16.sort	YJ	42.66	129.44	Yanji	NE_China	China	native	2016	Adult	NA	NA	Marion Javal	NA	Y
P_toto_YJ17.sort	YJ	42.66	129.44	Yanji	NE_China	China	native	2016	Adult	NA	NA	Marion Javal	NA	Y
P_toto_YJ18.sort	YJ	42.66	129.44	Yanji	NE_China	China	native	2016	Adult	NA	NA	Marion Javal	NA	Y
P_toto_YJ19.sort	YJ	42.66	129.44	Yanji	NE_China	China	native	2016	Adult	NA	NA	Marion Javal	NA	Y
P_toto_YJ2.sort	YJ	42.66	129.44	Yanji	NE_China	China	native	2016	Adult	NA	NA	Marion Javal	NA	Y
P_toto_YJ20.sort	YJ	42.66	129.44	Yanji	NE_China	China	native	2016	Adult	NA	NA	Marion Javal	NA	Y
P_toto_YJ21.sort	YJ	42.66	129.44	Yanji	NE_China	China	native	2016	Adult	NA	NA	Marion Javal	NA	Y
P_toto_YJ23.sort	YJ	42.66	129.44	Yanji	NE_China	China	native	2016	Adult	NA	NA	Marion Javal	NA	Y
P_toto_YJ25.sort	YJ	42.66	129.44	Yanji	NE_China	China	native	2016	Adult	NA	NA	Marion Javal	NA	Y
P_toto_YJ27.sort	YJ	42.66	129.44	Yanji	NE_China	China	native	2016	Adult	NA	NA	Marion Javal	NA	Y
P_toto_YJ28.sort	YJ	42.66	129.44	Yanji	NE_China	China	native	2016	Adult	NA	NA	Marion Javal	NA	Y
P_toto_YJ3.sort	YJ	42.66	129.44	Yanji	NE_China	China	native	2016	Adult	NA	NA	Marion Javal	NA	Y
P_toto_YJ4.sort	YJ	42.66	129.44	Yanji	NE_China	China	native	2016	Adult	NA	NA	Marion Javal	NA	Y
P_toto_YJ5.sort	YJ	42.66	129.44	Yanji	NE_China	China	native	2016	Adult	NA	NA	Marion Javal	NA	Y
P_toto_YJ6.sort	YJ	42.66	129.44	Yanji	NE_China	China	native	2016	Adult	NA	NA	Marion Javal	NA	Y
P_toto_YJ7.sort	YJ	42.66	129.44	Yanji	NE_China	China	native	2016	Adult	NA	NA	Marion Javal	NA	Y
P_toto_YJ8.sort	YJ	42.66	129.44	Yanji	NE_China	China	native	2016	Adult	NA	NA	Marion Javal	NA	Y
														156
														334
														490

## Sheet: S2
Table S2. Numbers of SNP variants and individuals retained after filtering and quality control steps
Filter step	Filters Applied	Variant numbers retained	ALB Specimens retained
Original Variants through fastGBS pipeline	-	969515	645
Filter by SNPs (basic)	remove indels keep only biallelic SNPs keep variants with a FILTER flag other than PASS remove loci with more than 50% missing data	82836	645
Filter by samples missingness	Missingness per sample < 20%	82836	562
Filter by SNPs (stringent)	read depth > 5 MAF > 0.05 missing data per site < 10%	3635	562
Filter by LD	r2 < 0.4	2768	562
Filter by samples relatedness	Remove full siblings (KING kinship coefficient < 0.25)	2768	490

## Sheet: S3
Table S3. Sampling location and genetic diversity of native A. glabripennis populations
Country	Region	ID	Location	Number	Collection year	Ho	StdErr	He	StdErr
China	N1	BJ	Beijing	10	2017	0.316	0.0049	0.279	0.0033
		CHE	Chengde	15	2016	0.308	0.0046	0.274	0.0032
		IMC	Huhhot	16	na	0.285	0.0048	0.252	0.0035
	N2	HS	Hengshui	20	2017	0.324	0.0045	0.295	0.0032
		JI	Jinan	11	2016	0.303	0.0048	0.273	0.0034
		SHI	Shijiazhuang	22	2016	0.326	0.0046	0.29	0.0032
		TA	Taian	11	2016	0.312	0.0047	0.287	0.0033
	NE	CHC	Changchun	8	2018	0.266	0.0053	0.228	0.0037
		HRB	Harbin	12	2016	0.2605	0.005	0.2311	0.0037
		HRB	Harbin	7	2018	0.2779	0.0055	0.2341	0.0038
		SHY	Shenyang	15	2017	0.2819	0.005	0.2501	0.0036
		SHY	Shenyang	16	2018	0.2736	0.0049	0.2461	0.0036
		TOL	Tongliao	5	2016	0.2629	0.0058	0.2166	0.0039
		TOL	Tongliao	7	2017	0.2619	0.0053	0.2321	0.0037
		TOL	Tongliao	54	2018	0.269	0.0047	0.248	0.0035
		YJ	Yanji	23	2016	0.299	0.0044	0.281	0.0032
	NW	QI	Qingtongxia	26	2016	0.32	0.0045	0.291	0.0031
		YC	Yanchi	20	2016	0.32	0.0044	0.29	0.0032
	S	BB	Bengbu	20	2017	0.319	0.0047	0.291	0.0033
		CIX	Cixi	11	2015	0.266	0.005	0.2423	0.0037
		CIX	Cixi	14	2017	0.2593	0.0051	0.2326	0.0037
Korea	-	KNA	Pocheon	1	2015	-	-	-	-
		KOR	Gangwon	2	2001, na	-	-	-	-
Ho: observed heterozygosity. He: expected heterozygosity. StdErr: standard error. The values of populations with sampling size less than four are not calculated.

## Sheet: S4
Table S4. Pairwise Fst values for populations with ≥4 individuals
Invasive	TOR1
	TOR2	0.0395431
	Far	0.173428	0.23367
	Massap	0.140438	0.169941	0.126961
	Flush	0.142618	0.306123	0.164587	0.0960599
	Qu	0.129059	0.23082	0.137798	0.083814	0.0821405
	NYC	0.143947	0.184426	0.132402	0.0921251	0.0531668	0.0436059
	Lin	0.138755	0.305512	0.151256	0.092132	0.207418	0.135253	0.0532444
	Chi	0.142434	0.180133	0.139799	0.0929771	0.108887	0.0957586	0.0967008	0.10277
	Beth	0.145552	0.173828	0.155359	0.123701	0.131785	0.123596	0.132168	0.135299	0.130459
	Wor	0.174257	0.280257	0.201151	0.149937	0.226696	0.181142	0.163463	0.215377	0.159445	0.169884
	Bos	0.15864	0.31821	0.199104	0.137924	0.271234	0.196617	0.157313	0.262426	0.153625	0.157951	0.0757921
Native	CIX	0.152569	0.146488	0.138346	0.112662	0.096212	0.0945765	0.115306	0.0939801	0.113552	0.125706	0.107942	0.0922271
	BB	0.123153	0.117412	0.108648	0.085016	0.0697668	0.0701374	0.0867599	0.0655401	0.0878086	0.0945272	0.0757778	0.0646595		0.0545229
	TA	0.119744	0.142382	0.116842	0.0906134	0.0944538	0.0851961	0.0931564	0.0886143	0.0945401	0.0854585	0.11013	0.102959		0.0707789	0.0422807
	JI	0.105721	0.139092	0.115333	0.0855496	0.0958955	0.0850707	0.0911494	0.095291	0.0908297	0.0733268	0.1299	0.122106		0.0841518	0.0524512	0.0539303
	HS	0.095105	0.0900504	0.0876756	0.0670348	0.0573952	0.0534311	0.0703441	0.0549065	0.0694228	0.065897	0.0935681	0.0775267		0.0824345	0.0483773	0.043564	0.0258535
	IMC	0.14451	0.162919	0.110481	0.0919848	0.0968347	0.0908085	0.0965187	0.0847386	0.0961964	0.126137	0.135289	0.123268		0.112469	0.0813886	0.0838455	0.0826006	0.0692351
	BJ	0.128936	0.162358	0.0970231	0.0780422	0.0961393	0.0804147	0.0842626	0.0808169	0.0839035	0.11051	0.128878	0.122706		0.0919182	0.0629114	0.0675526	0.0659222	0.0497292	0.0513706
	CHE	0.119878	0.13647	0.0854606	0.069532	0.0752084	0.0655949	0.0708721	0.0625606	0.0738077	0.103354	0.119306	0.105459		0.0953401	0.066661	0.0662264	0.0607289	0.0480925	0.046857	0.0333351
	SHI	0.112538	0.104068	0.0834498	0.0690136	0.0585903	0.0535887	0.0683381	0.0516066	0.0708986	0.0827409	0.0911313	0.077255		0.0859342	0.0549707	0.0493679	0.0413818	0.037035	0.0589664	0.0388108	0.038679
	YC	0.113493	0.10894	0.0883646	0.0713077	0.0634163	0.0581819	0.0715865	0.0550184	0.0731348	0.0847715	0.0959723	0.0816603		0.0867783	0.0554657	0.0509613	0.0438255	0.0381516	0.0606887	0.0413665	0.0403655	0.0133656
	QI	0.107381	0.0938642	0.0781891	0.0649202	0.0508832	0.0482813	0.0624728	0.0438338	0.0656551	0.0781374	0.0834829	0.0690826		0.0835819	0.0527138	0.0468442	0.0382459	0.0355442	0.0552093	0.0353577	0.0355201	0.0100806	0.0118262
	TOL	0.131384	0.0994429	0.0824899	0.0719705	0.0542496	0.0551646	0.0749632	0.0444384	0.0752705	0.10028	0.0986944	0.0794254		0.111736	0.0888653	0.0749113	0.0657	0.0697975	0.0587845	0.0475819	0.0387166	0.0629155	0.0625732	0.0613241
	SHY	0.140944	0.127746	0.0988635	0.0834398	0.0729273	0.0715732	0.08638	0.0591274	0.0909075	0.11455	0.12174	0.102756		0.11844	0.0926913	0.0833568	0.0730636	0.0720964	0.0646094	0.0546184	0.0433789	0.0663995	0.0667583	0.063394	0.0446509
	CHC	0.145294	0.220967	0.133057	0.0979693	0.145261	0.118803	0.105685	0.126839	0.110767	0.138628	0.184744	0.188443		0.114029	0.0871857	0.0995685	0.0962466	0.0693603	0.0764179	0.0703522	0.0517244	0.0615915	0.0634293	0.0549646	0.0320115	0.0206481
	HRB	0.149351	0.165782	0.118653	0.0943978	0.100025	0.0931753	0.10032	0.0836443	0.102508	0.131993	0.150236	0.135899		0.122422	0.0981425	0.0976953	0.0891062	0.0785253	0.0738277	0.0649779	0.0495189	0.0712392	0.0721494	0.0658486	0.0392528	0.0208546	0.0241183
	YJ	0.116267	0.108393	0.083927	0.0643579	0.0562839	0.0526422	0.065403	0.0448832	0.0679111	0.0884674	0.0998621	0.0833309		0.0934511	0.0656031	0.0586587	0.0497052	0.0454096	0.0531576	0.0393526	0.0302046	0.0441137	0.0442823	0.0416772	0.0414942	0.0274467	0.0272589	0.0294617
		TOR1	TOR2	Far	Massap	Flush	Qu	NYC	Lin	Chi	Beth	Wor	Bos		CIX	BB	TA	JI	HS	IMC	BJ	CHE	SHI	YC	QI	TOL	SHY	CHC	HRB	YJ
		Invasive													Native

## Sheet: S5
Table S5. Posterior membership probabilities of DAPC assignment to five source populations for each invasive individual.
INDV	ID	State	Assigned native population	Posterior membership probability
				N1_China	N2_China	NE_China	NW_China	S_China
ALB2019_concat_035.sort	Chi	IL	N2_China	0.185062	0.800627	0.00258486	0.0117255	3.38355e-07
ALB2019_concat_041.sort	Chi	IL	N2_China	0.171557	0.802576	8.07008e-05	0.0257859	1.82377e-07
ALB2019_concat_042.sort	Chi	IL	N2_China	0.450043	0.50754	0.0343539	0.00806303	1.26949e-08
ALB2019_concat_048.sort	Chi	IL	N2_China	0.312165	0.667087	0.000967941	0.0197801	2.09719e-08
ALB2019_concat_056.sort	Chi	IL	N2_China	0.199089	0.771573	0.0160971	0.0132409	3.09597e-08
ALB2019_concat_057.sort	Chi	IL	N2_China	0.423745	0.458071	0.112729	0.00545508	1.86339e-08
ALB2019_concat_058.sort	Chi	IL	N2_China	0.0408945	0.933547	0.000642449	0.0249163	1.78287e-08
ALB2019_concat_ALB197.sort	Chi	IL	N2_China	0.0189157	0.9675	1.0302e-05	0.0135741	3.43561e-08
ALB2019_concat_ALB198.sort	Chi	IL	N2_China	0.160312	0.821391	5.04041e-05	0.0182469	2.70205e-08
ALB2019_concat_ALB199.sort	Chi	IL	N2_China	0.00575073	0.984456	1.38021e-07	0.00979278	4.57734e-08
ALB2019_concat_ALB200.sort	Chi	IL	N2_China	0.0214684	0.963961	2.14842e-05	0.014549	4.09171e-08
ALB2019_concat_ALB201.sort	Chi	IL	N2_China	0.329787	0.650432	0.00565673	0.0141244	9.11891e-09
ALB2019_concat_ALB202.sort	Chi	IL	N2_China	0.0107296	0.977894	1.12646e-06	0.0113752	2.54413e-07
ALB2019_concat_ALB203.sort	Chi	IL	N2_China	0.0027281	0.98836	6.92721e-06	0.00890462	5.61647e-08
ALB2019_concat_ALB204.sort	Chi	IL	N2_China	0.00745421	0.952694	4.22127e-05	0.0398092	1.6842e-08
ALB2019_concat_ALB205.sort	Chi	IL	N2_China	0.000267965	0.988489	4.14772e-09	0.0112429	2.32819e-07
ALB2019_concat_ALB206.sort	Chi	IL	N2_China	0.469129	0.511231	4.99232e-05	0.0195895	4.76722e-08
ALB2019_concat_ALB207.sort	Chi	IL	N2_China	0.000774599	0.985696	5.57706e-08	0.013529	5.25896e-08
ALB2019_concat_018.sort	Bos	MA	N2_China	1.3154e-05	0.972251	9.75149e-11	0.000197897	0.0275382
ALB2019_concat_020.sort	Bos	MA	N2_China	2.40501e-07	0.509118	3.6509e-16	7.45319e-05	0.490808
ALB2019_concat_024.sort	Bos	MA	N2_China	0.00493263	0.992792	3.03106e-06	0.00178758	0.000484563
ALB2019_concat_027.sort	Bos	MA	N2_China	8.62639e-05	0.998132	3.59549e-09	0.00133781	0.000443442
ALB2019_concat_028.sort	Bos	MA	N2_China	0.000573363	0.995135	4.63812e-08	0.00427078	2.1191e-05
ALB2019_concat_ALB180.sort	Bos	MA	S_China	1.53129e-07	0.25373	2.03905e-15	2.25003e-05	0.746248
ALB2019_concat_006.sort	Wor	MA	N2_China	0.000334517	0.993569	1.27721e-08	0.00608169	1.43467e-05
ALB2019_concat_ALB18.sort	Wor	MA	N2_China	1.5101e-09	0.612969	1.18072e-17	0.000118035	0.386913
ALB2019_concat_ALB19.sort	Wor	MA	S_China	9.26786e-09	0.165589	7.5109e-18	1.20546e-05	0.834398
ALB2019_concat_ALB20.sort	Wor	MA	S_China	2.48046e-08	0.483139	1.40984e-17	4.79158e-05	0.516813
ALB2019_concat_ALB23.sort	Wor	MA	S_China	3.11576e-08	0.401662	7.28058e-18	4.47719e-05	0.598293
ALB2019_concat_ALB26.sort	Wor	MA	S_China	1.39191e-07	0.321007	3.6301e-17	8.1988e-05	0.67891
ALB2019_concat_ALB27.sort	Wor	MA	S_China	2.08957e-08	0.119836	1.54166e-17	1.94946e-05	0.880145
ALB2019_concat_ALB28.sort	Wor	MA	N2_China	2.49509e-09	0.795933	7.67527e-17	0.00012104	0.203946
ALB2019_concat_063.sort	Jers	NJ	N1_China	0.880933	0.105091	0.0107221	0.00325396	2.16272e-09
ALB2019_concat_066.sort	Jers	NJ	N2_China	0.167911	0.824236	9.04296e-05	0.00776192	2.34157e-07
ALB2019_concat_074.sort	Lin	NJ	N1_China	0.666168	0.324533	0.00229824	0.0070006	1.21973e-08
ALB2019_concat_075.sort	Lin	NJ	N1_China	0.655031	0.136365	0.199591	0.00901285	1.47834e-10
ALB2019_concat_076.sort	Lin	NJ	N1_China	0.733634	0.0306511	0.234239	0.00147596	5.8205e-10
ALB2019_concat_080.sort	Lin	NJ	NE_China	0.291067	0.0626694	0.644622	0.00164204	2.83926e-10
ALB2019_concat_ALB38.sort	Far	NY	N1_China	0.973893	0.0236211	5.79748e-05	0.00242836	1.53625e-11
ALB2019_concat_ALB39.sort	Far	NY	N1_China	0.966978	0.0303994	0.000827348	0.00179553	2.00777e-10
ALB2019_concat_ALB42.sort	Far	NY	N1_China	0.991016	0.00809236	0.000339695	0.000551942	9.43433e-12
ALB2019_concat_ALB43.sort	Far	NY	N1_China	0.827895	0.153607	4.17992e-06	0.0184942	2.3491e-10
ALB2019_concat_ALB44.sort	Far	NY	N1_China	0.989288	0.00962307	0.000245602	0.000843386	8.20683e-12
ALB2019_concat_ALB45.sort	Far	NY	N1_China	0.788041	0.203719	0.000125619	0.00811433	3.41767e-10
ALB2019_concat_ALB46.sort	Far	NY	N1_China	0.832346	0.139501	4.17314e-06	0.0281491	1.09866e-10
ALB2019_concat_ALB47.sort	Far	NY	N1_China	0.943264	0.0551003	6.63496e-05	0.00156895	4.60656e-10
ALB2019_concat_ALB49.sort	Far	NY	N1_China	0.991534	0.00707227	0.00024021	0.00115401	4.92586e-12
ALB2019_concat_ALB51.sort	Far	NY	N1_China	0.568264	0.363733	2.58587e-07	0.0680026	1.11635e-09
ALB2019_concat_ALB52.sort	Far	NY	N1_China	0.896094	0.092469	1.62618e-05	0.0114211	6.56323e-11
ALB2019_concat_ALB72.sort	Far	NY	N1_China	0.639097	0.330466	1.38572e-05	0.0304241	1.06168e-09
ALB2019_concat_084.sort	Flush	NY	N2_China	0.0236494	0.973397	0.000116489	0.00283727	3.17617e-07
ALB2019_concat_091.sort	Flush	NY	N2_China	0.00391495	0.981812	2.98485e-06	0.0142698	2.86742e-09
ALB2019_concat_098.sort	Flush	NY	N2_China	0.0708251	0.903213	0.00200797	0.0239534	1.44821e-07
ALB2019_concat_101.sort	Flush	NY	N2_China	0.000177248	0.995034	2.09026e-07	0.00478865	6.28194e-08
ALB2019_concat_104.sort	Massap	NY	N2_China	0.373795	0.612559	0.00475803	0.00888848	3.11923e-08
ALB2019_concat_106.sort	Massap	NY	N2_China	0.00916317	0.982914	0.0010181	0.00690471	1.99145e-07
ALB2019_concat_107.sort	Massap	NY	N2_China	0.157617	0.816698	0.00539759	0.0202879	2.58287e-08
ALB2019_concat_108.sort	Massap	NY	N2_China	0.00034747	0.969164	7.49484e-08	0.0304881	8.60689e-09
ALB2019_concat_110.sort	Massap	NY	N2_China	0.00575423	0.983202	3.05229e-05	0.0110133	1.52983e-08
ALB2019_concat_111.sort	Massap	NY	N2_China	0.29905	0.674656	0.00693104	0.0193628	3.87033e-08
ALB2019_concat_112.sort	Massap	NY	N2_China	0.414866	0.531014	0.0377923	0.0163269	2.86942e-08
ALB2019_concat_114.sort	Massap	NY	N1_China	0.523187	0.454456	0.0137955	0.00856174	1.36077e-08
ALB2019_concat_115.sort	Massap	NY	N2_China	0.169928	0.82039	0.000438793	0.00924322	2.11326e-07
ALB2019_concat_116.sort	Massap	NY	N2_China	0.226627	0.753515	0.000883128	0.0189747	4.70135e-09
ALB2019_concat_117.sort	Massap	NY	N2_China	0.46895	0.505029	0.0221825	0.00383808	2.3864e-08
ALB2019_concat_118.sort	Massap	NY	N2_China	0.0543539	0.939879	0.000396883	0.00537005	1.87287e-08
ALB2019_concat_119.sort	Massap	NY	N2_China	0.295108	0.674049	0.0178058	0.0130376	2.52922e-08
ALB2019_concat_120.sort	Massap	NY	N2_China	0.0162671	0.961747	0.00039106	0.0215952	1.37305e-09
ALB2019_concat_121.sort	Massap	NY	N2_China	0.206018	0.763143	0.0102743	0.0205645	9.2587e-09
ALB2019_concat_122.sort	Massap	NY	N1_China	0.832433	0.163278	0.00215086	0.00213802	9.05769e-09
ALB2019_concat_123.sort	Massap	NY	N1_China	0.820458	0.152251	0.0245978	0.0026929	6.33549e-09
ALB2019_concat_125.sort	Massap	NY	N2_China	0.0798418	0.910715	0.000276461	0.00916639	1.79462e-08
ALB2019_concat_126.sort	Massap	NY	N2_China	0.134056	0.857691	0.000640017	0.00761306	8.9405e-09
ALB2019_concat_127.sort	Massap	NY	N2_China	0.0586849	0.92807	9.75139e-05	0.0131477	1.89976e-08
ALB2019_concat_128.sort	Massap	NY	N2_China	0.0154506	0.979514	0.000103946	0.00493135	3.71159e-08
ALB2019_concat_132.sort	NYC	NY	N1_China	0.979663	0.00550296	0.0140713	0.000762857	5.22499e-12
ALB2019_concat_133.sort	NYC	NY	N1_China	0.967939	0.00853498	0.0226341	0.000891739	5.88178e-11
ALB2019_concat_134.sort	NYC	NY	N1_China	0.82182	0.127672	0.0406981	0.00980959	6.57448e-10
ALB2019_concat_135.sort	NYC	NY	N2_China	0.133589	0.812916	0.00221329	0.0512816	3.74304e-09
ALB2019_concat_136.sort	NYC	NY	N1_China	0.937886	0.0536284	0.00375952	0.0047261	2.41428e-10
ALB2019_concat_137.sort	NYC	NY	N2_China	0.195701	0.787836	0.00585581	0.0106067	7.51433e-09
ALB2019_concat_142.sort	NYC	NY	N2_China	0.0464933	0.942284	0.000404358	0.0108179	3.90256e-08
ALB2019_concat_145.sort	NYC	NY	N2_China	0.00209049	0.986054	8.11895e-06	0.0118477	2.57198e-08
ALB2019_concat_146.sort	NYC	NY	N2_China	0.000291705	0.994014	3.77486e-08	0.00569461	7.28599e-08
ALB2019_concat_147.sort	NYC	NY	N2_China	4.42867e-05	0.97366	1.10016e-09	0.0262957	4.57833e-09
ALB2019_concat_148.sort	NYC	NY	N2_China	0.00351133	0.977366	2.45813e-07	0.0191222	4.30693e-08
ALB2019_concat_149.sort	NYC	NY	N2_China	0.00786979	0.968987	0.000104037	0.0230394	4.90399e-09
ALB2019_concat_150.sort	NYC	NY	N2_China	0.0401583	0.926966	0.00340983	0.029466	6.72783e-09
ALB2019_concat_152.sort	NYC	NY	N2_China	0.022095	0.960508	0.000255021	0.0171422	1.60005e-08
ALB2019_concat_153.sort	NYC	NY	N2_China	0.000203388	0.982776	1.19484e-07	0.01702	4.43369e-08
ALB2019_concat_155.sort	NYC	NY	N2_China	0.00233407	0.979049	5.81555e-06	0.0186108	1.20404e-08
ALB2019_concat_156.sort	NYC	NY	N2_China	0.0345304	0.934481	3.68734e-05	0.0309516	3.1378e-08
ALB2019_concat_158.sort	NYC	NY	N2_China	0.0494508	0.906833	0.00014173	0.0435745	1.58549e-09
ALB2019_concat_160.sort	NYC	NY	N2_China	9.07738e-05	0.989647	7.47969e-09	0.0102618	1.59658e-08
ALB2019_concat_161.sort	Qu	NY	N2_China	0.224048	0.754746	0.00516152	0.0160449	1.13113e-08
ALB2019_concat_163.sort	Qu	NY	N2_China	0.00353471	0.90899	5.10364e-07	0.0874746	4.93748e-09
ALB2019_concat_170.sort	Qu	NY	N2_China	0.00216458	0.986928	0.00120246	0.00970529	1.36735e-07
ALB2019_concat_175.sort	Qu	NY	N2_China	0.284767	0.68927	0.000141274	0.0258216	4.4376e-08
ALB2019_concat_178.sort	Qu	NY	N2_China	0.000842412	0.987165	7.48616e-07	0.0119921	7.49778e-08
ALB2019_concat_179.sort	Qu	NY	N2_China	0.0828865	0.860633	0.0416775	0.0148026	4.21561e-08
ALB2019_concat_182.sort	Qu	NY	N2_China	0.000259432	0.993937	2.30239e-05	0.00578026	7.78156e-09
ALB2019_concat_185.sort	Qu	NY	N2_China	1.93467e-05	0.985559	5.08704e-08	0.0144212	7.87604e-09
ALB2019_concat_191.sort	Beth	OH	N2_China	9.95576e-11	0.999824	9.76831e-15	0.00017627	6.07726e-08
ALB2019_concat_192.sort	Beth	OH	N2_China	3.57425e-12	0.999346	1.30009e-14	0.000653828	4.17165e-10
ALB2019_concat_193.sort	Beth	OH	N2_China	3.42984e-10	0.999692	5.21707e-13	0.000307698	2.57459e-09
ALB2019_concat_194.sort	Beth	OH	N2_China	9.21711e-14	0.999776	3.52972e-17	0.000224285	8.36533e-09
ALB2019_concat_196.sort	Beth	OH	N2_China	6.49358e-14	0.999783	2.60331e-17	0.000216789	4.60828e-08
ALB2019_concat_ALB10.sort	Beth	OH	N2_China	3.30179e-14	0.999943	3.1045e-17	5.73856e-05	3.45524e-08
ALB2019_concat_ALB209.sort	Beth	OH	N2_China	1.47706e-13	0.999859	3.33358e-16	0.000140559	2.01531e-09
ALB2019_concat_ALB210.sort	Beth	OH	N2_China	4.40909e-14	0.999847	1.39775e-17	0.00015343	1.46401e-08
ALB2019_concat_ALB211.sort	Beth	OH	N2_China	1.86045e-13	0.999765	1.2753e-15	0.000235145	4.88786e-09
ALB2019_concat_ALB212.sort	Beth	OH	N2_China	9.43751e-14	0.99991	4.8844e-17	9.00587e-05	2.31641e-08
ALB2019_concat_ALB219.sort	Beth	OH	N2_China	2.06893e-15	0.999845	1.76854e-20	0.000154738	8.77141e-08
ALB2019_concat_ALB30.sort	Beth	OH	N2_China	4.86358e-13	0.999865	5.75477e-16	0.000135358	1.29798e-09
ALB2019_concat_ALB31-1.sort	Beth	OH	N2_China	3.10131e-12	0.999919	4.98107e-16	8.12801e-05	4.37173e-08
ALB2019_concat_ALB6.sort	Beth	OH	N2_China	5.46306e-14	0.99981	1.55867e-17	0.000189498	2.57055e-09
ALB2019_concat_ALB7.sort	Beth	OH	N2_China	1.2759e-13	0.999886	6.35632e-17	0.00011366	7.22831e-10
ALB2019_concat_ALB8.sort	Beth	OH	N2_China	5.54308e-10	0.999624	1.95968e-12	0.000375804	1.01583e-08
ALB2019_concat_ALB220-1.sort	Tate	OH	N2_China	4.75142e-12	0.999551	1.3345e-14	0.000449151	4.56829e-08
ALB2019_concat_A10.sort	TOR1	TOR	N2_China	1.33688e-12	0.999714	5.90531e-16	0.000285618	3.74749e-08
ALB2019_concat_A11.sort	TOR1	TOR	N2_China	4.26039e-10	0.999701	1.69876e-13	0.000298614	7.23273e-08
ALB2019_concat_A12.sort	TOR1	TOR	N2_China	6.06015e-11	0.999502	7.1325e-15	0.000498487	1.21807e-08
ALB2019_concat_A13.sort	TOR1	TOR	N2_China	4.52285e-11	0.999294	1.55337e-16	0.000706378	2.19426e-09
ALB2019_concat_A14.sort	TOR1	TOR	N2_China	1.82411e-11	0.999845	1.5181e-14	0.000154993	4.13161e-08
ALB2019_concat_A15.sort	TOR1	TOR	N2_China	1.50454e-10	0.999467	2.75099e-14	0.000532928	7.33164e-09
ALB2019_concat_A16.sort	TOR1	TOR	N2_China	1.07317e-12	0.998958	7.76417e-16	0.00104184	2.82259e-10
ALB2019_concat_A17.sort	TOR1	TOR	N2_China	5.76959e-12	0.99991	6.25391e-15	8.95977e-05	1.78426e-07
ALB2019_concat_A18.sort	TOR1	TOR	N2_China	7.78809e-11	0.999686	1.70031e-12	0.000313958	6.54733e-09
ALB2019_concat_A19.sort	TOR1	TOR	N2_China	1.28905e-11	0.999655	1.48009e-12	0.000345113	4.06855e-09
ALB2019_concat_A20.sort	TOR1	TOR	N2_China	3.18529e-13	0.999773	1.38773e-15	0.00022654	9.26743e-10
ALB2019_concat_A21.sort	TOR1	TOR	N2_China	1.13657e-12	0.999876	1.37976e-13	0.000124031	1.2077e-08
ALB2019_concat_A22.sort	TOR1	TOR	N2_China	1.17132e-11	0.999879	1.18859e-15	0.000120803	3.15776e-08
ALB2019_concat_A23.sort	TOR1	TOR	N2_China	1.48489e-11	0.999781	3.99186e-14	0.000219193	4.04145e-08
ALB2019_concat_A25.sort	TOR1	TOR	N2_China	7.76529e-12	0.99953	2.81963e-15	0.000469671	3.61298e-09
ALB2019_concat_A26.sort	TOR1	TOR	N2_China	6.99823e-12	0.999902	7.33141e-15	9.82351e-05	1.11872e-07
ALB2019_concat_A27.sort	TOR1	TOR	N2_China	8.61968e-11	0.999237	1.59932e-15	0.000763422	3.4671e-09
ALB2019_concat_A29.sort	TOR1	TOR	N2_China	1.83212e-11	0.999664	7.65065e-16	0.000336241	1.69804e-08
ALB2019_concat_A31.sort	TOR1	TOR	N2_China	1.23633e-10	0.999818	2.62194e-13	0.00018147	1.3713e-07
ALB2019_concat_A32.sort	TOR1	TOR	N2_China	1.2437e-11	0.999659	2.62196e-14	0.000341293	5.30645e-09
ALB2019_concat_A33.sort	TOR1	TOR	N2_China	1.40931e-13	0.999582	2.01045e-16	0.000417868	1.33092e-08
ALB2019_concat_A34.sort	TOR1	TOR	N2_China	1.94179e-12	0.999719	1.07499e-14	0.000280983	6.87354e-09
ALB2019_concat_A35.sort	TOR1	TOR	N2_China	1.03553e-10	0.999796	1.37759e-12	0.000203653	1.19943e-07
ALB2019_concat_A36.sort	TOR1	TOR	N2_China	1.31561e-12	0.999696	3.73361e-15	0.000304113	4.76704e-08
ALB2019_concat_A37.sort	TOR1	TOR	N2_China	3.82509e-12	0.999156	6.9691e-16	0.000844424	2.04003e-09
ALB2019_concat_A38.sort	TOR1	TOR	N2_China	4.18389e-11	0.999489	1.62334e-14	0.000510498	2.88837e-08
ALB2019_concat_A39.sort	TOR1	TOR	N2_China	1.24433e-12	0.999243	3.86038e-16	0.00075656	6.30808e-10
ALB2019_concat_A4.sort	TOR1	TOR	N2_China	1.375e-11	0.999657	3.79973e-14	0.000342539	1.40506e-09
ALB2019_concat_A5.sort	TOR1	TOR	N2_China	3.28465e-12	0.999246	2.25627e-16	0.0007544	7.2019e-08
ALB2019_concat_A6.sort	TOR1	TOR	N2_China	1.47907e-12	0.999837	1.84945e-15	0.000162747	3.79754e-08
ALB2019_concat_A7.sort	TOR1	TOR	N2_China	1.68018e-12	0.999677	2.48302e-15	0.000323093	5.94749e-09
ALB2019_concat_A8.sort	TOR1	TOR	N2_China	3.58456e-11	0.99969	7.41788e-13	0.000310295	7.50354e-08
ALB2019_concat_A42.sort	TOR2	TOR	N2_China	2.481e-12	0.99978	5.88189e-15	0.000219989	1.03222e-08
ALB2019_concat_A48.sort	TOR2	TOR	N2_China	1.38117e-12	0.999758	1.30142e-16	0.000242431	2.92824e-09
ALB2019_concat_A57.sort	TOR2	TOR	N2_China	6.6584e-13	0.999829	1.62722e-15	0.000170648	3.69952e-09
ALB2019_concat_A58.sort	TOR2	TOR	N2_China	1.59621e-12	0.999862	2.99383e-14	0.000137927	3.70823e-09
ALB2019_concat_A59.sort	TOR2	TOR	N2_China	1.19056e-11	0.999092	7.4774e-15	0.000908454	7.68724e-10

## Sheet: S6
Table S6. Prior parameter distribution and posterior parameter estimation in the DIYABC analysis
Parameter	Type 1	Code 2	First official record	First sampling date	Time span since first record (year or generation)3	Max time span since introduction (year or generation)4	Prior interval5	Posterior estimation				Introduction date 6
								Expectation	Median	95% CI	Variance
Effective population size of unsampled ancestry population	N	Nanc	.	.	.	.	[10−10,000]	7682.07	7847	[4997−9807.53]	1910840
Effective population size of N1	N	N1	.	.	.	.	[10−10,000]	5457.13	5400.08	[1689.68−9368.32]	3208420
Effective population size of N2	N	N2	.	.	.	.	[10−10,000]	6253.42	6419	[2043−9516]	3197930
Effective population size of NW	N	N3	.	.	.	.	[10−10,000]	5318.05	5145.22	[1759−9389.83]	3554910
Effective population size of S	N	N4	.	.	.	.	[10−10,000]	2343.61	1996	[590−5562]	1484250
Effective population size of NE	N	N5	.	.	.	.	[10−10,000]	4256.21	3987	[1813.68−8082.63]	2249790
Effective population size of Unsampled MRAP for NW and N1	N	N1b	.	.	.	.	[10−10,000]	5795.69	5907.37	[1284−9643.91]	7250540
Effective population size of Unsampled MRAP for N2 and S	N	N2b	.	.	.	.	[10−10,000]	5715.72	5808	[1694−9577.05]	5220000
Effective population size of Unsampled MRAP for NE	N	N5b	.	.	.	.	[10−10,000]	6197.28	6528	[1631.8−9773.65]	6240500
Effective population size of IL	N	N6	.	.	.	.	[10−1,000]	519.372	527	[62−961]	82957.8
Effective population size of TOR	N	N7	.	.	.	.	[10−1,000]	498.384	491	[65−955.35]	80018.1
Effective population size of MA	N	N8	.	.	.	.	[10−1,000]	500.477	499	[55−943]	77767.2
Effective population size of OH	N	N9	.	.	.	.	[10−1,000]	528.676	527	[76−955.05]	78259.7
Effective population size of Farmingdale	N	N10					[10−1,000]	493.886	491	[64−964]	82241.4
Divergence time of ancester population	T	t9	.	.	.	.	[10-3,000]	1944.46	1945.67	[1133.61−2709]	168369
Divergence time of NW and N1	T	t7	.	.	.	.	[10-3,000]	1005.05	890	[252−2196]	97135.9
Divergence time of NE	T	t8	.	.	.	.	[10-3,000]	1092.61	996	[417.197−1989.23]	92208.1
Divergence time of N2 and S	T	t6	.	.	.	.	[10-3,000]	1298.44	1270	[371.697−2367]	135858
Number of founders for IL	N	N6b	.	.	.	.	[10−100]	53.3859	52	[14−95]	653.07
Divergence time of unsampled source of IL	T	t5g	.	.	.	.	[10-3,000]	1037.23	985	[295−1954]	101156
Introduction time for IL	T	t5	1998	1999	1	21	[1−21]	11.1977	11	[2−20]	34.473	1979-1997
Bottleneck duration for IL	T	db5	.	.	.	.	[1−21]	11.0328	11	[2−20]	34.7184
Number of founders for TOR	N	N7b	.	.	.	.	[10−100]	54.8643	54	[14−96]	737.413
Divergence time of unsampled source for TOR	T	t4g	.	.	.	.	[10-3,000]	415.079	303	[14−1378]	42682.5
Introduction time for TOR	T	t4	2003	2004	1	21	[1−21]	11.2348	11	[2−20]	32.8942	1984-2002
Bottleneck duration for TOR	T	db4	.	.	.	.	[1−21]	10.7525	11	[2−20]	31.5499
Number of founders for MA	N	N8b	.	.	.	.	[10−100]	55.8893	57	[14−96]	697.402
Divergence time of unsampled source for MA	T	t3g	.	.	.	.	[10-3,000]	737.735	677.889	[169−1472]	66206.4
Introduction time for MA	T	t3	2008	2008	0	20	[1−20]	10.72	11	[2−19]	30.1545	1989-2006
Bottleneck duration for MA	T	db3	.	.	.	.	[1−20]	10.8368	11	[2−19]	31.4205
Number of founders for OH	N	N9b	.	.	.	.	[10−100]	53.5685	53	[13−95]	712.192
Divergence time of unsampled source for OH	T	t2g	.	.	.	.	[10-3,000]	150.818	23	[11−704]	16393.6
Introduction time for OH	T	t2	2011	2011	0	20	[1−20]	10.7916	11	[2−19]	32.3435	1992-2009
Bottleneck duration for OH	T	db2	.	.	.	.	[1−20]	10.5432	11	[2−19]	32.8268
Number of founders for Farmingdale	N	N10b	.	.	.	.	[10−100]	54.1799	52	[15−94]	754.732
Divergence time of unsampled source for Farmingdale	T	t1g	.	.	.	.	[10-3,000]	612.211	496	[46−1617]	63828.3
Introduction time for Farmingdale	T	t1	1996	2013	17	37	[1−37]	20.3788	21	[5−34]	96.0183	1979-2008
Bottleneck duration for Farmingdale	T	db1	.	.	.	.	[1−37]	19.0122	19	[2−36]	117.805
"." Not applicable
1 Two types of parameter, population size (N) or time (T).
2 Popualtion ID used in DIYABC analysis
3 Year difference between 1st record and 1st sampling date.
4 Due to the lag phase of invasion, we assume the actual introduction is up to 20 years earlier than the first offical record.
5 Priors intervals are adjusted based on the time span since introduction. One generation per year is assumed.
6 Introduction date inferred in DIYABC. It is calculated as the first sampling date minus the 95% confidence interval.
MRAP: most recent ancester population
